# Supplementary material for: An Economic Analysis of Mumps Vaccination in Fiji: Static Model Simulation of Routine Measles–Mumps–Rubella (MMR) Vaccination Instead of Current Measles–Rubella (MR) Vaccination
Source: Int J Environ Res Public Health. 2022 Feb 7;19(3):1861. doi: 10.3390/ijerph19031861 (PMC8835634; doi:10.3390/ijerph19031861)
Supplement: Supplementary file 1 [file ijerph-19-01861-s001.zip]

Archive with 5 entries (5 files):
- File S1. Mumps cases report raw data.xlsx
- File S2. Mumps realated hearing impairment in CWM hospital between 2016-2018.pdf
- File S3. Distribution_parameters (csv file  for the sensitivity analysis).csv
- Table S1. Parameter values and justification for the sensitivity analysis.xlsx
- Text S1. syntax for the sensitivity analysis.ipynb
