# Supplementary material for: An Economic Analysis of Mumps Vaccination in Fiji: Static Model Simulation of Routine Measles–Mumps–Rubella (MMR) Vaccination Instead of Current Measles–Rubella (MR) Vaccination
Source: Int J Environ Res Public Health. 2022 Feb 7;19(3):1861. doi: 10.3390/ijerph19031861 (PMC8835634; doi:10.3390/ijerph19031861)
Supplement: Supplementary file 1 [file ijerph-19-01861-s001.zip › File S1. Mumps cases report raw data.xlsx]

## Sheet: Sheet1
			Inflation rate of Fiji
				2012	2013	2014	2015	2016	2017	2018
			Inflation rate	3.423	2.914	0.519	1.375	3.863	3.348
			Price
			opd visit	40	41.3692	42.5747	42.7957	43.3841	45.06	46.5686
			admission	103.93	107.488	110.62	111.194	112.723	117.077	120.997
			Lab test	19.56	20.2295	20.819	20.9271	21.2148	22.0344	22.7721
			x ray	16.01	16.558	17.0405	17.129	17.3645	18.0353	18.6391
			hearing aid	200	206.846	212.873	213.978	216.921	225.3	232.843

## Sheet: NNDSS_2016 - 2018
NDATE	Year	Months	WEEK	Medical Areas	Sub Divisions	Divisions	Diseases	CASES
15-Oct-16	2016	October	42	Makoi	Suva	Central	Mumps	1
19-Nov-16	2016	November	47	Makoi	Suva	Central	Mumps	1
03-Dec-16	2016	December	49	Makoi	Suva	Central	Mumps	1
12-Nov-16	2016	November	46	Sigatoka	Nadroga	Western	Mumps	1
19-Nov-16	2016	November	47	Sigatoka	Nadroga	Western	Mumps	1
01-Oct-16	2016	October	40	Nasese Medical Centre - Suva	Suva	Central	Mumps	1
01-Oct-16	2016	October	40	Nasese Medical Centre - Suva	Suva	Central	Mumps	1
08-Oct-16	2016	October	41	Nasese Medical Centre - Suva	Suva	Central	Mumps	1
15-Oct-16	2016	October	42	Nasese Medical Centre - Suva	Suva	Central	Mumps	1
15-Oct-16	2016	October	42	Nasese Medical Centre - Suva	Suva	Central	Mumps	1
15-Oct-16	2016	October	42	Nasese Medical Centre - Suva	Suva	Central	Mumps	1
15-Oct-16	2016	October	42	Nasese Medical Centre - Suva	Suva	Central	Mumps	2
22-Oct-16	2016	October	43	Nasese Medical Centre - Suva	Suva	Central	Mumps	1
29-Oct-16	2016	October	44	Nasese Medical Centre - Suva	Suva	Central	Mumps	1
29-Oct-16	2016	October	44	Nasese Medical Centre - Suva	Suva	Central	Mumps	1
26-Nov-16	2016	November	48	Nasese Medical Centre - Suva	Suva	Central	Mumps	1
26-Nov-16	2016	November	48	Nasese Medical Centre - Suva	Suva	Central	Mumps	1
03-Dec-16	2016	December	49	Nasese Medical Centre - Suva	Suva	Central	Mumps	1
24-Dec-16	2016	December	52	Nasese Medical Centre - Suva	Suva	Central	Mumps	1
19-Nov-16	2016	November	47	Makoi	Suva	Central	Mumps	1
26-Nov-16	2016	November	48	Makoi	Suva	Central	Mumps	1
10-Dec-16	2016	December	50	Makoi	Suva	Central	Mumps	1
02-Apr-16	2016	April	14	Raiwaqa - Suva	Suva	Central	Mumps	1
25-Jun-16	2016	June	26	Raiwaqa - Suva	Suva	Central	Mumps	1
09-Jul-16	2016	July	28	Raiwaqa - Suva	Suva	Central	Mumps	3
23-Jul-16	2016	July	30	Raiwaqa - Suva	Suva	Central	Mumps	1
23-Jul-16	2016	July	30	Raiwaqa - Suva	Suva	Central	Mumps	1
30-Jul-16	2016	July	31	Raiwaqa - Suva	Suva	Central	Mumps	1
30-Jul-16	2016	July	31	Raiwaqa - Suva	Suva	Central	Mumps	2
06-Aug-16	2016	August	32	Raiwaqa - Suva	Suva	Central	Mumps	1
06-Aug-16	2016	August	32	Raiwaqa - Suva	Suva	Central	Mumps	1
06-Aug-16	2016	August	32	Raiwaqa - Suva	Suva	Central	Mumps	1
13-Aug-16	2016	August	33	Raiwaqa - Suva	Suva	Central	Mumps	1
13-Aug-16	2016	August	33	Raiwaqa - Suva	Suva	Central	Mumps	1
20-Aug-16	2016	August	34	Raiwaqa - Suva	Suva	Central	Mumps	1
10-Sep-16	2016	September	37	Raiwaqa - Suva	Suva	Central	Mumps	1
01-Oct-16	2016	October	40	Raiwaqa - Suva	Suva	Central	Mumps	1
01-Oct-16	2016	October	40	Raiwaqa - Suva	Suva	Central	Mumps	1
01-Oct-16	2016	October	40	Raiwaqa - Suva	Suva	Central	Mumps	2
01-Oct-16	2016	October	40	Raiwaqa - Suva	Suva	Central	Mumps	4
08-Oct-16	2016	October	41	Raiwaqa - Suva	Suva	Central	Mumps	3
15-Oct-16	2016	October	42	Raiwaqa - Suva	Suva	Central	Mumps	1
15-Oct-16	2016	October	42	Raiwaqa - Suva	Suva	Central	Mumps	2
15-Oct-16	2016	October	42	Raiwaqa - Suva	Suva	Central	Mumps	3
15-Oct-16	2016	October	42	Raiwaqa - Suva	Suva	Central	Mumps	3
15-Oct-16	2016	October	42	Raiwaqa - Suva	Suva	Central	Mumps	4
22-Oct-16	2016	October	43	Raiwaqa - Suva	Suva	Central	Mumps	2
22-Oct-16	2016	October	43	Raiwaqa - Suva	Suva	Central	Mumps	2
22-Oct-16	2016	October	43	Raiwaqa - Suva	Suva	Central	Mumps	3
22-Oct-16	2016	October	43	Raiwaqa - Suva	Suva	Central	Mumps	3
22-Oct-16	2016	October	43	Raiwaqa - Suva	Suva	Central	Mumps	3
22-Oct-16	2016	October	43	Raiwaqa - Suva	Suva	Central	Mumps	6
29-Oct-16	2016	October	44	Raiwaqa - Suva	Suva	Central	Mumps	1
29-Oct-16	2016	October	44	Raiwaqa - Suva	Suva	Central	Mumps	1
29-Oct-16	2016	October	44	Raiwaqa - Suva	Suva	Central	Mumps	2
29-Oct-16	2016	October	44	Raiwaqa - Suva	Suva	Central	Mumps	2
29-Oct-16	2016	October	44	Raiwaqa - Suva	Suva	Central	Mumps	2
29-Oct-16	2016	October	44	Raiwaqa - Suva	Suva	Central	Mumps	3
05-Nov-16	2016	November	45	Raiwaqa - Suva	Suva	Central	Mumps	1
05-Nov-16	2016	November	45	Raiwaqa - Suva	Suva	Central	Mumps	5
05-Nov-16	2016	November	45	Raiwaqa - Suva	Suva	Central	Mumps	6
05-Nov-16	2016	November	45	Raiwaqa - Suva	Suva	Central	Mumps	8
12-Nov-16	2016	November	46	Raiwaqa - Suva	Suva	Central	Mumps	1
12-Nov-16	2016	November	46	Raiwaqa - Suva	Suva	Central	Mumps	2
12-Nov-16	2016	November	46	Raiwaqa - Suva	Suva	Central	Mumps	2
12-Nov-16	2016	November	46	Raiwaqa - Suva	Suva	Central	Mumps	3
12-Nov-16	2016	November	46	Raiwaqa - Suva	Suva	Central	Mumps	3
19-Nov-16	2016	November	47	Raiwaqa - Suva	Suva	Central	Mumps	2
19-Nov-16	2016	November	47	Raiwaqa - Suva	Suva	Central	Mumps	2
19-Nov-16	2016	November	47	Raiwaqa - Suva	Suva	Central	Mumps	3
19-Nov-16	2016	November	47	Raiwaqa - Suva	Suva	Central	Mumps	3
26-Nov-16	2016	November	48	Raiwaqa - Suva	Suva	Central	Mumps	1
26-Nov-16	2016	November	48	Raiwaqa - Suva	Suva	Central	Mumps	1
26-Nov-16	2016	November	48	Raiwaqa - Suva	Suva	Central	Mumps	2
26-Nov-16	2016	November	48	Raiwaqa - Suva	Suva	Central	Mumps	2
26-Nov-16	2016	November	48	Raiwaqa - Suva	Suva	Central	Mumps	2
03-Dec-16	2016	December	49	Raiwaqa - Suva	Suva	Central	Mumps	1
03-Dec-16	2016	December	49	Raiwaqa - Suva	Suva	Central	Mumps	1
03-Dec-16	2016	December	49	Raiwaqa - Suva	Suva	Central	Mumps	2
03-Dec-16	2016	December	49	Raiwaqa - Suva	Suva	Central	Mumps	3
10-Dec-16	2016	December	50	Raiwaqa - Suva	Suva	Central	Mumps	1
10-Dec-16	2016	December	50	Raiwaqa - Suva	Suva	Central	Mumps	1
10-Dec-16	2016	December	50	Raiwaqa - Suva	Suva	Central	Mumps	3
10-Dec-16	2016	December	50	Raiwaqa - Suva	Suva	Central	Mumps	3
24-Dec-16	2016	December	52	Raiwaqa - Suva	Suva	Central	Mumps	1
24-Dec-16	2016	December	52	Raiwaqa - Suva	Suva	Central	Mumps	2
24-Dec-16	2016	December	52	Raiwaqa - Suva	Suva	Central	Mumps	2
27-Aug-16	2016	August	35	Naulu HC	Rewa	Central	Mumps	1
27-Aug-16	2016	August	35	Naulu HC	Rewa	Central	Mumps	1
03-Sep-16	2016	September	36	Naulu HC	Rewa	Central	Mumps	3
12-Nov-16	2016	November	46	Naulu HC	Rewa	Central	Mumps	3
12-Nov-16	2016	November	46	Naulu HC	Rewa	Central	Mumps	4
19-Nov-16	2016	November	47	Naulu HC	Rewa	Central	Mumps	3
19-Nov-16	2016	November	47	Naulu HC	Rewa	Central	Mumps	4
26-Nov-16	2016	November	48	Naulu HC	Rewa	Central	Mumps	2
26-Nov-16	2016	November	48	Naulu HC	Rewa	Central	Mumps	4
03-Dec-16	2016	December	49	Naulu HC	Rewa	Central	Mumps	1
03-Dec-16	2016	December	49	Naulu HC	Rewa	Central	Mumps	1
10-Dec-16	2016	December	50	Naulu HC	Rewa	Central	Mumps	2
10-Dec-16	2016	December	50	Naulu HC	Rewa	Central	Mumps	5
24-Dec-16	2016	December	52	Naulu HC	Rewa	Central	Mumps	4
24-Dec-16	2016	December	52	Naulu HC	Rewa	Central	Mumps	7
31-Dec-16	2016	December	53	Naulu HC	Rewa	Central	Mumps	2
31-Dec-16	2016	December	53	Naulu HC	Rewa	Central	Mumps	2
13-Aug-16	2016	August	33	Valelevu	Suva	Central	Mumps	2
13-Aug-16	2016	August	33	Valelevu	Suva	Central	Mumps	3
08-Oct-16	2016	October	41	Valelevu	Suva	Central	Mumps	2
08-Oct-16	2016	October	41	Valelevu	Suva	Central	Mumps	7
08-Oct-16	2016	October	41	Valelevu	Suva	Central	Mumps	23
15-Oct-16	2016	October	42	Valelevu	Suva	Central	Mumps	2
15-Oct-16	2016	October	42	Valelevu	Suva	Central	Mumps	20
15-Oct-16	2016	October	42	Valelevu	Suva	Central	Mumps	23
22-Oct-16	2016	October	43	Valelevu	Suva	Central	Mumps	2
22-Oct-16	2016	October	43	Valelevu	Suva	Central	Mumps	25
22-Oct-16	2016	October	43	Valelevu	Suva	Central	Mumps	28
29-Oct-16	2016	October	44	Valelevu	Suva	Central	Mumps	1
29-Oct-16	2016	October	44	Valelevu	Suva	Central	Mumps	3
29-Oct-16	2016	October	44	Valelevu	Suva	Central	Mumps	14
05-Nov-16	2016	November	45	Valelevu	Suva	Central	Mumps	1
05-Nov-16	2016	November	45	Valelevu	Suva	Central	Mumps	34
05-Nov-16	2016	November	45	Valelevu	Suva	Central	Mumps	44
12-Nov-16	2016	November	46	Valelevu	Suva	Central	Mumps	5
12-Nov-16	2016	November	46	Valelevu	Suva	Central	Mumps	22
12-Nov-16	2016	November	46	Valelevu	Suva	Central	Mumps	32
19-Nov-16	2016	November	47	Valelevu	Suva	Central	Mumps	2
19-Nov-16	2016	November	47	Valelevu	Suva	Central	Mumps	13
19-Nov-16	2016	November	47	Valelevu	Suva	Central	Mumps	19
26-Nov-16	2016	November	48	Valelevu	Suva	Central	Mumps	1
26-Nov-16	2016	November	48	Valelevu	Suva	Central	Mumps	7
26-Nov-16	2016	November	48	Valelevu	Suva	Central	Mumps	27
10-Dec-16	2016	December	50	Valelevu	Suva	Central	Mumps	10
10-Dec-16	2016	December	50	Valelevu	Suva	Central	Mumps	14
17-Dec-16	2016	December	51	Valelevu	Suva	Central	Mumps	1
17-Dec-16	2016	December	51	Valelevu	Suva	Central	Mumps	14
17-Dec-16	2016	December	51	Valelevu	Suva	Central	Mumps	18
24-Dec-16	2016	December	52	Valelevu	Suva	Central	Mumps	6
24-Dec-16	2016	December	52	Valelevu	Suva	Central	Mumps	11
26-Dec-16	2016	December	53	Valelevu	Suva	Central	Mumps	2
26-Dec-16	2016	December	53	Valelevu	Suva	Central	Mumps	8
26-Dec-16	2016	December	53	Valelevu	Suva	Central	Mumps	8
13-Aug-16	2016	August	34	Nuffield Clinic	Suva	Central	Mumps	1
13-Aug-16	2016	August	34	Nuffield Clinic	Suva	Central	Mumps	2
13-Aug-16	2016	August	34	Nuffield Clinic	Suva	Central	Mumps	5
20-Aug-16	2016	August	34	Nuffield Clinic	Suva	Central	Mumps	1
20-Aug-16	2016	August	34	Nuffield Clinic	Suva	Central	Mumps	3
20-Aug-16	2016	August	34	Nuffield Clinic	Suva	Central	Mumps	5
20-Aug-16	2016	August	34	Nuffield Clinic	Suva	Central	Mumps	5
27-Aug-16	2016	August	35	Nuffield Clinic	Suva	Central	Mumps	1
27-Aug-16	2016	August	35	Nuffield Clinic	Suva	Central	Mumps	1
27-Aug-16	2016	August	35	Nuffield Clinic	Suva	Central	Mumps	1
27-Aug-16	2016	August	35	Nuffield Clinic	Suva	Central	Mumps	1
27-Aug-16	2016	August	35	Nuffield Clinic	Suva	Central	Mumps	4
27-Aug-16	2016	August	35	Nuffield Clinic	Suva	Central	Mumps	4
03-Sep-16	2016	September	36	Nuffield Clinic	Suva	Central	Mumps	1
03-Sep-16	2016	September	36	Nuffield Clinic	Suva	Central	Mumps	1
03-Sep-16	2016	September	36	Nuffield Clinic	Suva	Central	Mumps	1
03-Sep-16	2016	September	36	Nuffield Clinic	Suva	Central	Mumps	2
03-Sep-16	2016	September	36	Nuffield Clinic	Suva	Central	Mumps	3
10-Sep-16	2016	September	37	Nuffield Clinic	Suva	Central	Mumps	1
10-Sep-16	2016	September	37	Nuffield Clinic	Suva	Central	Mumps	2
10-Sep-16	2016	September	37	Nuffield Clinic	Suva	Central	Mumps	2
10-Sep-16	2016	September	37	Nuffield Clinic	Suva	Central	Mumps	6
10-Sep-16	2016	September	37	Nuffield Clinic	Suva	Central	Mumps	9
17-Sep-16	2016	September	38	Nuffield Clinic	Suva	Central	Mumps	1
17-Sep-16	2016	September	38	Nuffield Clinic	Suva	Central	Mumps	1
17-Sep-16	2016	September	38	Nuffield Clinic	Suva	Central	Mumps	4
17-Sep-16	2016	September	38	Nuffield Clinic	Suva	Central	Mumps	6
17-Sep-16	2016	September	38	Nuffield Clinic	Suva	Central	Mumps	6
24-Sep-16	2016	September	39	Nuffield Clinic	Suva	Central	Mumps	1
24-Sep-16	2016	September	39	Nuffield Clinic	Suva	Central	Mumps	3
24-Sep-16	2016	September	39	Nuffield Clinic	Suva	Central	Mumps	4
24-Sep-16	2016	September	39	Nuffield Clinic	Suva	Central	Mumps	5
24-Sep-16	2016	September	39	Nuffield Clinic	Suva	Central	Mumps	5
01-Oct-16	2016	October	40	Nuffield Clinic	Suva	Central	Mumps	1
01-Oct-16	2016	October	40	Nuffield Clinic	Suva	Central	Mumps	1
01-Oct-16	2016	October	40	Nuffield Clinic	Suva	Central	Mumps	2
01-Oct-16	2016	October	40	Nuffield Clinic	Suva	Central	Mumps	4
01-Oct-16	2016	October	40	Nuffield Clinic	Suva	Central	Mumps	6
01-Oct-16	2016	October	40	Nuffield Clinic	Suva	Central	Mumps	9
08-Oct-16	2016	October	41	Nuffield Clinic	Suva	Central	Mumps	3
08-Oct-16	2016	October	41	Nuffield Clinic	Suva	Central	Mumps	4
08-Oct-16	2016	October	41	Nuffield Clinic	Suva	Central	Mumps	5
08-Oct-16	2016	October	41	Nuffield Clinic	Suva	Central	Mumps	9
15-Oct-16	2016	October	42	Nuffield Clinic	Suva	Central	Mumps	4
15-Oct-16	2016	October	42	Nuffield Clinic	Suva	Central	Mumps	4
15-Oct-16	2016	October	42	Nuffield Clinic	Suva	Central	Mumps	6
15-Oct-16	2016	October	42	Nuffield Clinic	Suva	Central	Mumps	6
22-Oct-16	2016	October	43	Nuffield Clinic	Suva	Central	Mumps	1
22-Oct-16	2016	October	43	Nuffield Clinic	Suva	Central	Mumps	2
22-Oct-16	2016	October	43	Nuffield Clinic	Suva	Central	Mumps	6
22-Oct-16	2016	October	43	Nuffield Clinic	Suva	Central	Mumps	6
22-Oct-16	2016	October	43	Nuffield Clinic	Suva	Central	Mumps	7
29-Oct-16	2016	October	44	Nuffield Clinic	Suva	Central	Mumps	2
29-Oct-16	2016	October	44	Nuffield Clinic	Suva	Central	Mumps	2
29-Oct-16	2016	October	44	Nuffield Clinic	Suva	Central	Mumps	6
29-Oct-16	2016	October	44	Nuffield Clinic	Suva	Central	Mumps	7
29-Oct-16	2016	October	44	Nuffield Clinic	Suva	Central	Mumps	10
05-Nov-16	2016	November	45	Nuffield Clinic	Suva	Central	Mumps	1
05-Nov-16	2016	November	45	Nuffield Clinic	Suva	Central	Mumps	1
05-Nov-16	2016	November	45	Nuffield Clinic	Suva	Central	Mumps	3
05-Nov-16	2016	November	45	Nuffield Clinic	Suva	Central	Mumps	5
05-Nov-16	2016	November	45	Nuffield Clinic	Suva	Central	Mumps	8
12-Nov-16	2016	November	46	Nuffield Clinic	Suva	Central	Mumps	1
12-Nov-16	2016	November	46	Nuffield Clinic	Suva	Central	Mumps	5
12-Nov-16	2016	November	46	Nuffield Clinic	Suva	Central	Mumps	6
12-Nov-16	2016	November	46	Nuffield Clinic	Suva	Central	Mumps	8
19-Nov-16	2016	November	47	Nuffield Clinic	Suva	Central	Mumps	4
19-Nov-16	2016	November	47	Nuffield Clinic	Suva	Central	Mumps	4
19-Nov-16	2016	November	47	Nuffield Clinic	Suva	Central	Mumps	4
19-Nov-16	2016	November	47	Nuffield Clinic	Suva	Central	Mumps	5
19-Nov-16	2016	November	47	Nuffield Clinic	Suva	Central	Mumps	6
26-Nov-16	2016	November	48	Nuffield Clinic	Suva	Central	Mumps	5
26-Nov-16	2016	November	48	Nuffield Clinic	Suva	Central	Mumps	5
26-Nov-16	2016	November	48	Nuffield Clinic	Suva	Central	Mumps	6
26-Nov-16	2016	November	48	Nuffield Clinic	Suva	Central	Mumps	7
03-Dec-16	2016	December	49	Nuffield Clinic	Suva	Central	Mumps	1
03-Dec-16	2016	December	49	Nuffield Clinic	Suva	Central	Mumps	2
03-Dec-16	2016	December	49	Nuffield Clinic	Suva	Central	Mumps	4
03-Dec-16	2016	December	49	Nuffield Clinic	Suva	Central	Mumps	4
03-Dec-16	2016	December	49	Nuffield Clinic	Suva	Central	Mumps	9
10-Dec-16	2016	December	50	Nuffield Clinic	Suva	Central	Mumps	4
10-Dec-16	2016	December	50	Nuffield Clinic	Suva	Central	Mumps	4
10-Dec-16	2016	December	50	Nuffield Clinic	Suva	Central	Mumps	5
10-Dec-16	2016	December	50	Nuffield Clinic	Suva	Central	Mumps	7
17-Dec-16	2016	December	51	Nuffield Clinic	Suva	Central	Mumps	3
17-Dec-16	2016	December	51	Nuffield Clinic	Suva	Central	Mumps	3
17-Dec-16	2016	December	51	Nuffield Clinic	Suva	Central	Mumps	3
17-Dec-16	2016	December	51	Nuffield Clinic	Suva	Central	Mumps	3
24-Dec-16	2016	December	52	Nuffield Clinic	Suva	Central	Mumps	2
24-Dec-16	2016	December	52	Nuffield Clinic	Suva	Central	Mumps	3
24-Dec-16	2016	December	52	Nuffield Clinic	Suva	Central	Mumps	3
31-Dec-16	2016	December	53	Nuffield Clinic	Suva	Central	Mumps	1
31-Dec-16	2016	December	53	Nuffield Clinic	Suva	Central	Mumps	2
31-Dec-16	2016	December	53	Nuffield Clinic	Suva	Central	Mumps	3
09-Jul-16	2016	July	28	Lami	Suva	Central	Mumps	1
09-Jul-16	2016	July	28	Lami	Suva	Central	Mumps	1
30-Jul-16	2016	July	31	Lami	Suva	Central	Mumps	9
30-Jul-16	2016	July	31	Lami	Suva	Central	Mumps	11
03-Sep-16	2016	September	36	Lami	Suva	Central	Mumps	1
03-Sep-16	2016	September	36	Lami	Suva	Central	Mumps	1
03-Sep-16	2016	September	36	Lami	Suva	Central	Mumps	2
03-Sep-16	2016	September	36	Lami	Suva	Central	Mumps	12
03-Sep-16	2016	September	36	Lami	Suva	Central	Mumps	17
01-Oct-16	2016	October	40	Lami	Suva	Central	Mumps	1
01-Oct-16	2016	October	40	Lami	Suva	Central	Mumps	1
01-Oct-16	2016	October	40	Lami	Suva	Central	Mumps	3
01-Oct-16	2016	October	40	Lami	Suva	Central	Mumps	5
01-Oct-16	2016	October	40	Lami	Suva	Central	Mumps	10
01-Oct-16	2016	October	40	Lami	Suva	Central	Mumps	13
29-Oct-16	2016	October	44	Lami	Suva	Central	Mumps	2
29-Oct-16	2016	October	44	Lami	Suva	Central	Mumps	4
29-Oct-16	2016	October	44	Lami	Suva	Central	Mumps	5
05-Nov-16	2016	November	45	Lami	Suva	Central	Mumps	1
05-Nov-16	2016	November	45	Lami	Suva	Central	Mumps	3
05-Nov-16	2016	November	45	Lami	Suva	Central	Mumps	5
05-Nov-16	2016	November	45	Lami	Suva	Central	Mumps	10
12-Nov-16	2016	November	46	Lami	Suva	Central	Mumps	4
12-Nov-16	2016	November	46	Lami	Suva	Central	Mumps	9
19-Nov-16	2016	November	47	Lami	Suva	Central	Mumps	1
19-Nov-16	2016	November	47	Lami	Suva	Central	Mumps	2
19-Nov-16	2016	November	47	Lami	Suva	Central	Mumps	4
19-Nov-16	2016	November	47	Lami	Suva	Central	Mumps	10
19-Nov-16	2016	November	47	Lami	Suva	Central	Mumps	11
26-Nov-16	2016	November	48	Lami	Suva	Central	Mumps	1
26-Nov-16	2016	November	48	Lami	Suva	Central	Mumps	2
26-Nov-16	2016	November	48	Lami	Suva	Central	Mumps	2
26-Nov-16	2016	November	48	Lami	Suva	Central	Mumps	2
26-Nov-16	2016	November	48	Lami	Suva	Central	Mumps	3
03-Dec-16	2016	December	49	Lami	Suva	Central	Mumps	1
03-Dec-16	2016	December	49	Lami	Suva	Central	Mumps	2
03-Dec-16	2016	December	49	Lami	Suva	Central	Mumps	3
03-Dec-16	2016	December	49	Lami	Suva	Central	Mumps	4
03-Dec-16	2016	December	49	Lami	Suva	Central	Mumps	8
17-Dec-16	2016	December	51	Lami	Suva	Central	Mumps	2
17-Dec-16	2016	December	51	Lami	Suva	Central	Mumps	2
17-Dec-16	2016	December	51	Lami	Suva	Central	Mumps	5
24-Dec-16	2016	December	52	Lami	Suva	Central	Mumps	1
24-Dec-16	2016	December	52	Lami	Suva	Central	Mumps	1
24-Dec-16	2016	December	52	Lami	Suva	Central	Mumps	1
24-Dec-16	2016	December	52	Lami	Suva	Central	Mumps	5
29-Oct-16	2016	October	44	MIOT Pacific Hosp	Suva	Central	Mumps	1
28-Nov-16	2016	November	48	MIOT Pacific Hosp	Suva	Central	Mumps	1
22-Oct-16	2016	October	43	Namuamua	Serua	Central	Mumps	3
22-Oct-16	2016	October	43	Namuamua	Serua	Central	Mumps	5
29-Oct-16	2016	October	44	Namuamua	Serua	Central	Mumps	6
29-Oct-16	2016	October	44	Namuamua	Serua	Central	Mumps	7
17-Dec-16	2016	December	51	Namuamua	Serua	Central	Mumps	1
27-Aug-16	2016	August	35	Nausori	Rewa	Central	Mumps	1
27-Aug-16	2016	August	35	Nausori	Rewa	Central	Mumps	1
27-Aug-16	2016	August	35	Nausori	Rewa	Central	Mumps	1
27-Aug-16	2016	August	35	Nausori	Rewa	Central	Mumps	1
10-Sep-16	2016	September	37	Nausori	Rewa	Central	Mumps	1
10-Sep-16	2016	September	37	Nausori	Rewa	Central	Mumps	1
17-Sep-16	2016	September	38	Nausori	Rewa	Central	Mumps	2
17-Sep-16	2016	September	38	Nausori	Rewa	Central	Mumps	2
24-Sep-16	2016	September	39	Nausori	Rewa	Central	Mumps	1
24-Sep-16	2016	September	39	Nausori	Rewa	Central	Mumps	1
01-Oct-16	2016	October	40	Nausori	Rewa	Central	Mumps	1
01-Oct-16	2016	October	40	Nausori	Rewa	Central	Mumps	1
01-Oct-16	2016	October	40	Nausori	Rewa	Central	Mumps	1
01-Oct-16	2016	October	40	Nausori	Rewa	Central	Mumps	1
01-Oct-16	2016	October	40	Nausori	Rewa	Central	Mumps	3
08-Oct-16	2016	October	41	Nausori	Rewa	Central	Mumps	2
08-Oct-16	2016	October	41	Nausori	Rewa	Central	Mumps	3
08-Oct-16	2016	October	41	Nausori	Rewa	Central	Mumps	3
09-Oct-16	2016	October	42	Nausori	Rewa	Central	Mumps	1
09-Oct-16	2016	October	42	Nausori	Rewa	Central	Mumps	1
09-Oct-16	2016	October	42	Nausori	Rewa	Central	Mumps	2
09-Oct-16	2016	October	42	Nausori	Rewa	Central	Mumps	3
15-Oct-16	2016	October	42	Nausori	Rewa	Central	Mumps	1
15-Oct-16	2016	October	42	Nausori	Rewa	Central	Mumps	2
15-Oct-16	2016	October	42	Nausori	Rewa	Central	Mumps	2
15-Oct-16	2016	October	42	Nausori	Rewa	Central	Mumps	2
15-Oct-16	2016	October	42	Nausori	Rewa	Central	Mumps	4
15-Oct-16	2016	October	42	Nausori	Rewa	Central	Mumps	6
22-Oct-16	2016	October	43	Nausori	Rewa	Central	Mumps	2
22-Oct-16	2016	October	43	Nausori	Rewa	Central	Mumps	3
22-Oct-16	2016	October	43	Nausori	Rewa	Central	Mumps	5
29-Oct-16	2016	October	44	Nausori	Rewa	Central	Mumps	1
29-Oct-16	2016	October	44	Nausori	Rewa	Central	Mumps	1
29-Oct-16	2016	October	44	Nausori	Rewa	Central	Mumps	2
29-Oct-16	2016	October	44	Nausori	Rewa	Central	Mumps	2
29-Oct-16	2016	October	44	Nausori	Rewa	Central	Mumps	2
29-Oct-16	2016	October	44	Nausori	Rewa	Central	Mumps	3
29-Oct-16	2016	October	44	Nausori	Rewa	Central	Mumps	5
05-Nov-16	2016	November	45	Nausori	Rewa	Central	Mumps	1
05-Nov-16	2016	November	45	Nausori	Rewa	Central	Mumps	1
05-Nov-16	2016	November	45	Nausori	Rewa	Central	Mumps	2
05-Nov-16	2016	November	45	Nausori	Rewa	Central	Mumps	3
05-Nov-16	2016	November	45	Nausori	Rewa	Central	Mumps	3
05-Nov-16	2016	November	45	Nausori	Rewa	Central	Mumps	4
05-Nov-16	2016	November	45	Nausori	Rewa	Central	Mumps	4
05-Nov-16	2016	November	45	Nausori	Rewa	Central	Mumps	5
12-Nov-16	2016	November	46	Nausori	Rewa	Central	Mumps	1
12-Nov-16	2016	November	46	Nausori	Rewa	Central	Mumps	1
12-Nov-16	2016	November	46	Nausori	Rewa	Central	Mumps	1
19-Nov-16	2016	November	47	Nausori	Rewa	Central	Mumps	1
19-Nov-16	2016	November	47	Nausori	Rewa	Central	Mumps	1
19-Nov-16	2016	November	47	Nausori	Rewa	Central	Mumps	1
19-Nov-16	2016	November	47	Nausori	Rewa	Central	Mumps	2
19-Nov-16	2016	November	47	Nausori	Rewa	Central	Mumps	4
19-Nov-16	2016	November	47	Nausori	Rewa	Central	Mumps	5
19-Nov-16	2016	November	47	Nausori	Rewa	Central	Mumps	6
26-Nov-16	2016	November	48	Nausori	Rewa	Central	Mumps	1
26-Nov-16	2016	November	48	Nausori	Rewa	Central	Mumps	2
26-Nov-16	2016	November	48	Nausori	Rewa	Central	Mumps	2
26-Nov-16	2016	November	48	Nausori	Rewa	Central	Mumps	2
26-Nov-16	2016	November	48	Nausori	Rewa	Central	Mumps	2
26-Nov-16	2016	November	48	Nausori	Rewa	Central	Mumps	3
26-Nov-16	2016	November	48	Nausori	Rewa	Central	Mumps	3
26-Nov-16	2016	November	48	Nausori	Rewa	Central	Mumps	6
03-Dec-16	2016	December	49	Nausori	Rewa	Central	Mumps	1
03-Dec-16	2016	December	49	Nausori	Rewa	Central	Mumps	3
03-Dec-16	2016	December	49	Nausori	Rewa	Central	Mumps	4
03-Dec-16	2016	December	49	Nausori	Rewa	Central	Mumps	6
10-Dec-16	2016	December	50	Nausori	Rewa	Central	Mumps	2
10-Dec-16	2016	December	50	Nausori	Rewa	Central	Mumps	3
10-Dec-16	2016	December	50	Nausori	Rewa	Central	Mumps	3
10-Dec-16	2016	December	50	Nausori	Rewa	Central	Mumps	4
17-Dec-16	2016	December	51	Nausori	Rewa	Central	Mumps	1
17-Dec-16	2016	December	51	Nausori	Rewa	Central	Mumps	2
17-Dec-16	2016	December	51	Nausori	Rewa	Central	Mumps	2
17-Dec-16	2016	December	51	Nausori	Rewa	Central	Mumps	5
17-Dec-16	2016	December	51	Nausori	Rewa	Central	Mumps	5
17-Dec-16	2016	December	51	Nausori	Rewa	Central	Mumps	5
17-Dec-16	2016	December	51	Nausori	Rewa	Central	Mumps	8
24-Dec-16	2016	December	52	Nausori	Rewa	Central	Mumps	1
24-Dec-16	2016	December	52	Nausori	Rewa	Central	Mumps	1
24-Dec-16	2016	December	52	Nausori	Rewa	Central	Mumps	1
24-Dec-16	2016	December	52	Nausori	Rewa	Central	Mumps	3
24-Dec-16	2016	December	52	Nausori	Rewa	Central	Mumps	3
24-Dec-16	2016	December	52	Nausori	Rewa	Central	Mumps	3
31-Dec-16	2016	December	53	Nausori	Rewa	Central	Mumps	1
31-Dec-16	2016	December	53	Nausori	Rewa	Central	Mumps	1
31-Dec-16	2016	December	53	Nausori	Rewa	Central	Mumps	2
31-Dec-16	2016	December	53	Nausori	Rewa	Central	Mumps	3
31-Dec-16	2016	December	53	Nausori	Rewa	Central	Mumps	4
22-Oct-16	2016	October	43	Mokani	Rewa	Central	Mumps	2
22-Oct-16	2016	October	43	Mokani	Rewa	Central	Mumps	3
05-Nov-16	2016	November	45	Mokani	Rewa	Central	Mumps	2
05-Nov-16	2016	November	45	Mokani	Rewa	Central	Mumps	2
12-Nov-16	2016	November	46	Mokani	Rewa	Central	Mumps	3
12-Nov-16	2016	November	46	Mokani	Rewa	Central	Mumps	3
19-Nov-16	2016	November	47	Mokani	Rewa	Central	Mumps	1
19-Nov-16	2016	November	47	Mokani	Rewa	Central	Mumps	2
03-Dec-16	2016	December	49	Mokani	Rewa	Central	Mumps	1
24-Dec-16	2016	December	52	Mokani	Rewa	Central	Mumps	1
17-Dec-16	2016	December	51	Korovou	Tailevu	Central	Mumps	1
17-Dec-16	2016	December	51	Korovou	Tailevu	Central	Mumps	1
01-Oct-16	2016	October	40	Vunidawa	Naitasiri	Central	Mumps	1
01-Oct-16	2016	October	40	Vunidawa	Naitasiri	Central	Mumps	1
08-Oct-16	2016	October	41	Vunidawa	Naitasiri	Central	Mumps	1
08-Oct-16	2016	October	41	Vunidawa	Naitasiri	Central	Mumps	1
22-Oct-16	2016	October	43	Vunidawa	Naitasiri	Central	Mumps	2
29-Oct-16	2016	October	44	Vunidawa	Naitasiri	Central	Mumps	1
19-Nov-16	2016	November	47	Vunidawa	Naitasiri	Central	Mumps	1
19-Nov-16	2016	November	47	Vunidawa	Naitasiri	Central	Mumps	3
26-Nov-16	2016	November	48	Vunidawa	Naitasiri	Central	Mumps	1
26-Nov-16	2016	November	48	Vunidawa	Naitasiri	Central	Mumps	2
03-Dec-16	2016	December	49	Vunidawa	Naitasiri	Central	Mumps	1
10-Dec-16	2016	December	50	Vunidawa	Naitasiri	Central	Mumps	2
10-Dec-16	2016	December	50	Vunidawa	Naitasiri	Central	Mumps	2
10-Sep-16	2016	September	37	Naqali	Naitasiri	Central	Mumps	2
17-Sep-16	2016	September	38	Naqali	Naitasiri	Central	Mumps	1
17-Sep-16	2016	September	38	Naqali	Naitasiri	Central	Mumps	1
22-Oct-16	2016	October	43	Naqali	Naitasiri	Central	Mumps	1
12-Nov-16	2016	November	46	Naqali	Naitasiri	Central	Mumps	2
19-Nov-16	2016	November	47	Naqali	Naitasiri	Central	Mumps	1
26-Nov-16	2016	November	48	Naqali	Naitasiri	Central	Mumps	1
03-Dec-16	2016	December	49	Naqali	Naitasiri	Central	Mumps	1
29-Oct-16	2016	October	44	Lautoka Hosp	Lautoka	Western	Mumps	2
29-Oct-16	2016	October	44	Lautoka Hosp	Lautoka	Western	Mumps	4
22-Oct-16	2016	October	43	Nadi	Nadi	Western	Mumps	1
22-Oct-16	2016	October	43	Nadi	Nadi	Western	Mumps	4
22-Oct-16	2016	October	43	Nadi	Nadi	Western	Mumps	4
29-Oct-16	2016	October	44	Nadi	Nadi	Western	Mumps	1
29-Oct-16	2016	October	44	Nadi	Nadi	Western	Mumps	3
29-Oct-16	2016	October	44	Nadi	Nadi	Western	Mumps	4
05-Nov-16	2016	November	45	Nadi	Nadi	Western	Mumps	1
05-Nov-16	2016	November	45	Nadi	Nadi	Western	Mumps	1
12-Nov-16	2016	November	46	Nadi	Nadi	Western	Mumps	1
12-Nov-16	2016	November	46	Nadi	Nadi	Western	Mumps	2
12-Nov-16	2016	November	46	Nadi	Nadi	Western	Mumps	2
12-Nov-16	2016	November	46	Nadi	Nadi	Western	Mumps	2
19-Nov-16	2016	November	47	Nadi	Nadi	Western	Mumps	1
19-Nov-16	2016	November	47	Nadi	Nadi	Western	Mumps	1
26-Nov-16	2016	November	48	Nadi	Nadi	Western	Mumps	2
26-Nov-16	2016	November	48	Nadi	Nadi	Western	Mumps	2
03-Dec-16	2016	December	49	Nadi	Nadi	Western	Mumps	1
03-Dec-16	2016	December	49	Nadi	Nadi	Western	Mumps	1
03-Dec-16	2016	December	49	Nadi	Nadi	Western	Mumps	2
03-Dec-16	2016	December	49	Nadi	Nadi	Western	Mumps	2
10-Dec-16	2016	December	50	Nadi	Nadi	Western	Mumps	1
10-Dec-16	2016	December	50	Nadi	Nadi	Western	Mumps	1
10-Dec-16	2016	December	50	Nadi	Nadi	Western	Mumps	1
17-Dec-16	2016	December	51	Nadi	Nadi	Western	Mumps	1
24-Dec-16	2016	December	52	Nadi	Nadi	Western	Mumps	1
24-Dec-16	2016	December	52	Nadi	Nadi	Western	Mumps	1
31-Dec-16	2016	December	53	Nadi	Nadi	Western	Mumps	2
31-Dec-16	2016	December	53	Nadi	Nadi	Western	Mumps	3
31-Dec-16	2016	December	53	Nadi	Nadi	Western	Mumps	4
31-Dec-16	2016	December	53	Nadi	Nadi	Western	Mumps	5
03-Dec-16	2016	December	49	Sigatoka	Nadroga	Western	Mumps	3
03-Dec-16	2016	December	49	Sigatoka	Nadroga	Western	Mumps	3
03-Dec-16	2016	December	49	Sigatoka	Nadroga	Western	Mumps	3
03-Dec-16	2016	December	49	Sigatoka	Nadroga	Western	Mumps	5
10-Dec-16	2016	December	50	Sigatoka	Nadroga	Western	Mumps	3
10-Dec-16	2016	December	50	Sigatoka	Nadroga	Western	Mumps	3
10-Dec-16	2016	December	50	Sigatoka	Nadroga	Western	Mumps	4
10-Dec-16	2016	December	50	Sigatoka	Nadroga	Western	Mumps	5
17-Dec-16	2016	December	51	Sigatoka	Nadroga	Western	Mumps	1
17-Dec-16	2016	December	51	Sigatoka	Nadroga	Western	Mumps	2
17-Dec-16	2016	December	51	Sigatoka	Nadroga	Western	Mumps	3
17-Dec-16	2016	December	51	Sigatoka	Nadroga	Western	Mumps	3
24-Dec-16	2016	December	52	Sigatoka	Nadroga	Western	Mumps	1
24-Dec-16	2016	December	52	Sigatoka	Nadroga	Western	Mumps	1
24-Dec-16	2016	December	52	Sigatoka	Nadroga	Western	Mumps	1
24-Dec-16	2016	December	52	Sigatoka	Nadroga	Western	Mumps	2
31-Dec-16	2016	December	53	Sigatoka	Nadroga	Western	Mumps	1
31-Dec-16	2016	December	53	Sigatoka	Nadroga	Western	Mumps	1
11-Jun-16	2016	June	24	Keiyasi	Nadroga	Western	Mumps	1
08-Oct-16	2016	October	41	Vatulele	Nadroga	Western	Mumps	1
08-Oct-16	2016	October	41	Vatulele	Nadroga	Western	Mumps	1
15-Oct-16	2016	October	42	Vatulele	Nadroga	Western	Mumps	1
15-Oct-16	2016	October	42	Vatulele	Nadroga	Western	Mumps	1
05-Nov-16	2016	November	45	Vatulele	Nadroga	Western	Mumps	3
12-Nov-16	2016	November	46	Cuvu	Nadroga	Western	Mumps	2
12-Nov-16	2016	November	46	Cuvu	Nadroga	Western	Mumps	2
12-Nov-16	2016	November	46	Cuvu	Nadroga	Western	Mumps	3
12-Nov-16	2016	November	46	Cuvu	Nadroga	Western	Mumps	4
19-Nov-16	2016	November	47	Cuvu	Nadroga	Western	Mumps	1
19-Nov-16	2016	November	47	Cuvu	Nadroga	Western	Mumps	1
26-Nov-16	2016	November	48	Cuvu	Nadroga	Western	Mumps	1
26-Nov-16	2016	November	48	Cuvu	Nadroga	Western	Mumps	2
26-Nov-16	2016	November	48	Cuvu	Nadroga	Western	Mumps	2
26-Nov-16	2016	November	48	Cuvu	Nadroga	Western	Mumps	2
29-Oct-16	2016	October	44	Vatukarasa	Nadroga	Western	Mumps	2
12-Nov-16	2016	November	46	Nasau	Ra	Western	Mumps	2
12-Nov-16	2016	November	46	Nasau	Ra	Western	Mumps	2
19-Nov-16	2016	November	47	Rabi	Cakaudrove	Northern	Mumps	1
20-Aug-16	2016	August	34	Nabouwalu	Bua	Northern	Mumps	1
22-Oct-16	2016	October	43	Nabouwalu	Bua	Northern	Mumps	1
29-Oct-16	2016	October	44	Nabouwalu	Bua	Northern	Mumps	1
05-Nov-16	2016	November	45	Nabouwalu	Bua	Northern	Mumps	1
05-Nov-16	2016	November	45	Nabouwalu	Bua	Northern	Mumps	1
01-Oct-16	2016	October	40	Levuka	Lomaiviti	Eastern	Mumps	1
01-Oct-16	2016	October	40	Levuka	Lomaiviti	Eastern	Mumps	2
01-Oct-16	2016	October	40	Levuka	Lomaiviti	Eastern	Mumps	2
05-Nov-16	2016	November	45	Levuka	Lomaiviti	Eastern	Mumps	2
05-Nov-16	2016	November	45	Levuka	Lomaiviti	Eastern	Mumps	2
12-Nov-16	2016	November	46	Levuka	Lomaiviti	Eastern	Mumps	1
12-Nov-16	2016	November	46	Levuka	Lomaiviti	Eastern	Mumps	1
12-Nov-16	2016	November	46	Levuka	Lomaiviti	Eastern	Mumps	6
19-Nov-16	2016	November	47	Levuka	Lomaiviti	Eastern	Mumps	1
19-Nov-16	2016	November	47	Levuka	Lomaiviti	Eastern	Mumps	4
26-Nov-16	2016	November	48	Levuka	Lomaiviti	Eastern	Mumps	1
26-Nov-16	2016	November	48	Levuka	Lomaiviti	Eastern	Mumps	3
03-Dec-16	2016	December	49	Levuka	Lomaiviti	Eastern	Mumps	1
03-Dec-16	2016	December	49	Levuka	Lomaiviti	Eastern	Mumps	1
03-Dec-16	2016	December	49	Levuka	Lomaiviti	Eastern	Mumps	2
03-Dec-16	2016	December	49	Levuka	Lomaiviti	Eastern	Mumps	3
10-Dec-16	2016	December	50	Levuka	Lomaiviti	Eastern	Mumps	1
10-Dec-16	2016	December	50	Levuka	Lomaiviti	Eastern	Mumps	2
10-Dec-16	2016	December	50	Levuka	Lomaiviti	Eastern	Mumps	5
17-Dec-16	2016	December	51	Levuka	Lomaiviti	Eastern	Mumps	1
24-Dec-16	2016	December	52	Levuka	Lomaiviti	Eastern	Mumps	1
24-Dec-16	2016	December	52	Levuka	Lomaiviti	Eastern	Mumps	1
31-Dec-16	2016	December	53	Levuka	Lomaiviti	Eastern	Mumps	1
05-Nov-16	2016	November	45	Koro	Lomaiviti	Eastern	Mumps	1
05-Nov-16	2016	November	45	Koro	Lomaiviti	Eastern	Mumps	2
12-Nov-16	2016	November	46	Koro	Lomaiviti	Eastern	Mumps	1
19-Nov-16	2016	November	47	Koro	Lomaiviti	Eastern	Mumps	2
26-Nov-16	2016	November	48	Koro	Lomaiviti	Eastern	Mumps	1
26-Nov-16	2016	November	48	Koro	Lomaiviti	Eastern	Mumps	1
03-Dec-16	2016	December	49	Koro	Lomaiviti	Eastern	Mumps	1
03-Dec-16	2016	December	49	Koro	Lomaiviti	Eastern	Mumps	2
02-Jan-16	2016	January	1	Kavala	Kadavu	Eastern	Mumps	1
15-Oct-16	2016	October	42	Daviqele	Kadavu	Eastern	Mumps	1
19-Nov-16	2016	November	47	Daviqele	Kadavu	Eastern	Mumps	1
26-Nov-16	2016	November	48	Daviqele	Kadavu	Eastern	Mumps	1
26-Nov-16	2016	November	48	Daviqele	Kadavu	Eastern	Mumps	2
17-Dec-16	2016	December	51	Daviqele	Kadavu	Eastern	Mumps	1
17-Dec-16	2016	December	51	Daviqele	Kadavu	Eastern	Mumps	1
24-Dec-16	2016	December	52	Daviqele	Kadavu	Eastern	Mumps	2
08-Oct-16	2016	October	41	Makoi	Suva	Central	Mumps	1
03-Dec-16	2016	December	49	Makoi	Suva	Central	Mumps	1
03-Dec-16	2016	December	49	Makoi	Suva	Central	Mumps	1
10-Dec-16	2016	December	50	Makoi	Suva	Central	Mumps	1
31-Dec-16	2016	December	53	Makoi	Suva	Central	Mumps	1
10-Sep-16	2016	September	37	Valelevu	Suva	Central	Mumps	1
31-Dec-16	2016	December	53	Natabua	Lautoka	Western	Mumps	1
23-Jul-16	2016	July	30	Daviqele	Kadavu	Eastern	Mumps	1
22-Oct-16	2016	October	43	Riverside Medical - Navua	Serua	Central	Mumps	1
29-Oct-16	2016	October	44	Makoi	Suva	Central	Mumps	1
05-Nov-16	2016	November	45	Makoi	Suva	Central	Mumps	1
19-Nov-16	2016	November	47	Makoi	Suva	Central	Mumps	1
19-Nov-16	2016	November	47	Makoi	Suva	Central	Mumps	1
19-Nov-16	2016	November	47	Makoi	Suva	Central	Mumps	1
19-Nov-16	2016	November	47	Makoi	Suva	Central	Mumps	1
19-Nov-16	2016	November	47	Makoi	Suva	Central	Mumps	1
17-Dec-16	2016	December	51	Makoi	Suva	Central	Mumps	1
17-Dec-16	2016	December	51	Makoi	Suva	Central	Mumps	1
27-Aug-16	2016	August	35	Valelevu	Suva	Central	Mumps	1
03-Dec-16	2016	December	49	Rabi	Cakaudrove	Northern	Mumps	1
08-Oct-16	2016	October	41	Makoi	Suva	Central	Mumps	1
15-Oct-16	2016	October	42	Makoi	Suva	Central	Mumps	1
05-Nov-16	2016	November	45	Makoi	Suva	Central	Mumps	1
12-Nov-16	2016	November	46	Makoi	Suva	Central	Mumps	1
17-Dec-16	2016	December	51	Makoi	Suva	Central	Mumps	1
17-Dec-16	2016	December	51	Makoi	Suva	Central	Mumps	1
17-Dec-16	2016	December	51	Makoi	Suva	Central	Mumps	1
24-Dec-16	2016	December	52	Makoi	Suva	Central	Mumps	1
20-Aug-16	2016	August	34	Valelevu	Suva	Central	Mumps	1
10-Sep-16	2016	September	37	Valelevu	Suva	Central	Mumps	1
19-Nov-16	2016	November	47	Sigatoka	Nadroga	Western	Mumps	1
22-Oct-16	2016	October	43	Riverside Medical - Navua	Serua	Central	Mumps	1
17-Dec-16	2016	December	51	Polymedical Centre - Lautoka	Lautoka	Western	Mumps	1
01-Oct-16	2016	October	40	Makoi	Suva	Central	Mumps	1
15-Oct-16	2016	October	42	Makoi	Suva	Central	Mumps	1
22-Oct-16	2016	October	44	Makoi	Suva	Central	Mumps	1
19-Nov-16	2016	November	47	Makoi	Suva	Central	Mumps	1
19-Nov-16	2016	November	47	Makoi	Suva	Central	Mumps	1
19-Nov-16	2016	November	47	Makoi	Suva	Central	Mumps	1
19-Nov-16	2016	November	47	Makoi	Suva	Central	Mumps	1
19-Nov-16	2016	November	47	Makoi	Suva	Central	Mumps	1
26-Nov-16	2016	November	48	Makoi	Suva	Central	Mumps	1
03-Dec-16	2016	December	49	Makoi	Suva	Central	Mumps	1
06-Aug-16	2016	August	32	Valelevu	Suva	Central	Mumps	1
10-Sep-16	2016	September	37	Valelevu	Suva	Central	Mumps	1
24-Sep-16	2016	September	39	Valelevu	Suva	Central	Mumps	1
03-Dec-16	2016	December	49	Valelevu	Suva	Central	Mumps	1
12-Nov-16	2016	November	46	Natabua	Lautoka	Western	Mumps	1
31-Dec-16	2016	December	53	Natabua	Lautoka	Western	Mumps	1
04-Jun-16	2016	June	23	Kavala	Kadavu	Eastern	Mumps	1
26-Nov-16	2016	November	48	Kavala	Kadavu	Eastern	Mumps	1
22-Oct-16	2016	October	43	Riverside Medical - Navua	Serua	Central	Mumps	1
29-Oct-16	2016	October	44	Riverside Medical - Navua	Serua	Central	Mumps	1
19-Nov-16	2016	November	47	Riverside Medical - Navua	Serua	Central	Mumps	1
26-Nov-16	2016	November	48	Polymedical Centre - Lautoka	Lautoka	Western	Mumps	1
22-Oct-16	2016	October	44	Makoi	Suva	Central	Mumps	1
12-Nov-16	2016	November	46	Makoi	Suva	Central	Mumps	1
12-Nov-16	2016	November	46	Makoi	Suva	Central	Mumps	1
12-Nov-16	2016	November	46	Makoi	Suva	Central	Mumps	1
19-Nov-16	2016	November	47	Makoi	Suva	Central	Mumps	1
26-Nov-16	2016	November	48	Makoi	Suva	Central	Mumps	1
26-Nov-16	2016	November	48	Makoi	Suva	Central	Mumps	1
26-Nov-16	2016	November	48	Makoi	Suva	Central	Mumps	1
03-Dec-16	2016	December	49	Makoi	Suva	Central	Mumps	1
03-Dec-16	2016	December	49	Makoi	Suva	Central	Mumps	1
10-Dec-16	2016	December	50	Makoi	Suva	Central	Mumps	1
17-Dec-16	2016	December	51	Makoi	Suva	Central	Mumps	1
24-Dec-16	2016	December	52	Makoi	Suva	Central	Mumps	1
31-Dec-16	2016	December	53	Makoi	Suva	Central	Mumps	1
27-Aug-16	2016	August	35	Valelevu	Suva	Central	Mumps	1
03-Sep-16	2016	September	36	Valelevu	Suva	Central	Mumps	1
10-Sep-16	2016	September	37	Valelevu	Suva	Central	Mumps	1
17-Sep-16	2016	September	38	Valelevu	Suva	Central	Mumps	1
24-Sep-16	2016	September	39	Valelevu	Suva	Central	Mumps	1
12-Nov-16	2016	November	46	Natabua	Lautoka	Western	Mumps	1
10-Dec-16	2016	December	50	Natabua	Lautoka	Western	Mumps	1
05-Nov-16	2016	November	45	Punjas Medical	Lautoka	Western	Mumps	1
12-Nov-16	2016	November	46	Punjas Medical	Lautoka	Western	Mumps	1
19-Nov-16	2016	November	47	Punjas Medical	Lautoka	Western	Mumps	1
19-Nov-16	2016	November	47	Punjas Medical	Lautoka	Western	Mumps	1
19-Nov-16	2016	November	47	Punjas Medical	Lautoka	Western	Mumps	1
26-Nov-16	2016	November	48	Punjas Medical	Lautoka	Western	Mumps	1
26-Nov-16	2016	November	48	Punjas Medical	Lautoka	Western	Mumps	1
03-Dec-16	2016	December	49	Punjas Medical	Lautoka	Western	Mumps	1
10-Dec-16	2016	December	50	Punjas Medical	Lautoka	Western	Mumps	1
19-Nov-16	2016	November	47	Sigatoka	Nadroga	Western	Mumps	1
05-Nov-16	2016	November	45	Riverside Medical - Navua	Serua	Central	Mumps	1
26-Nov-16	2016	November	48	Riverside Medical - Navua	Serua	Central	Mumps	1
19-Nov-16	2016	November	47	Polymedical Centre - Lautoka	Lautoka	Western	Mumps	1
08-Oct-16	2016	October	41	Makoi	Suva	Central	Mumps	1
08-Oct-16	2016	October	41	Makoi	Suva	Central	Mumps	1
08-Oct-16	2016	October	41	Makoi	Suva	Central	Mumps	1
08-Oct-16	2016	October	41	Makoi	Suva	Central	Mumps	1
08-Oct-16	2016	October	41	Makoi	Suva	Central	Mumps	1
15-Oct-16	2016	October	42	Makoi	Suva	Central	Mumps	1
22-Oct-16	2016	October	44	Makoi	Suva	Central	Mumps	1
29-Oct-16	2016	October	44	Makoi	Suva	Central	Mumps	1
29-Oct-16	2016	October	44	Makoi	Suva	Central	Mumps	1
29-Oct-16	2016	October	44	Makoi	Suva	Central	Mumps	1
29-Oct-16	2016	October	44	Makoi	Suva	Central	Mumps	1
29-Oct-16	2016	October	44	Makoi	Suva	Central	Mumps	1
29-Oct-16	2016	October	44	Makoi	Suva	Central	Mumps	1
05-Nov-16	2016	November	45	Makoi	Suva	Central	Mumps	1
05-Nov-16	2016	November	45	Makoi	Suva	Central	Mumps	1
05-Nov-16	2016	November	45	Makoi	Suva	Central	Mumps	1
05-Nov-16	2016	November	45	Makoi	Suva	Central	Mumps	1
05-Nov-16	2016	November	45	Makoi	Suva	Central	Mumps	1
05-Nov-16	2016	November	45	Makoi	Suva	Central	Mumps	1
05-Nov-16	2016	November	45	Makoi	Suva	Central	Mumps	1
05-Nov-16	2016	November	45	Makoi	Suva	Central	Mumps	1
12-Nov-16	2016	November	46	Makoi	Suva	Central	Mumps	1
12-Nov-16	2016	November	46	Makoi	Suva	Central	Mumps	1
19-Nov-16	2016	November	47	Makoi	Suva	Central	Mumps	1
03-Dec-16	2016	December	49	Makoi	Suva	Central	Mumps	1
03-Dec-16	2016	December	49	Makoi	Suva	Central	Mumps	1
10-Dec-16	2016	December	50	Makoi	Suva	Central	Mumps	1
31-Dec-16	2016	December	53	Makoi	Suva	Central	Mumps	1
31-Dec-16	2016	December	53	Makoi	Suva	Central	Mumps	1
30-Jul-16	2016	July	31	Valelevu	Suva	Central	Mumps	1
03-Sep-16	2016	September	36	Valelevu	Suva	Central	Mumps	1
17-Sep-16	2016	September	38	Valelevu	Suva	Central	Mumps	1
17-Sep-16	2016	September	38	Valelevu	Suva	Central	Mumps	1
24-Sep-16	2016	September	39	Valelevu	Suva	Central	Mumps	1
24-Sep-16	2016	September	39	Valelevu	Suva	Central	Mumps	1
01-Oct-16	2016	October	40	Valelevu	Suva	Central	Mumps	1
03-Dec-16	2016	December	49	Valelevu	Suva	Central	Mumps	1
29-Oct-16	2016	October	44	Natabua	Lautoka	Western	Mumps	1
29-Oct-16	2016	October	44	Natabua	Lautoka	Western	Mumps	1
12-Nov-16	2016	November	46	Natabua	Lautoka	Western	Mumps	1
03-Dec-16	2016	December	49	Natabua	Lautoka	Western	Mumps	1
12-Nov-16	2016	November	46	Punjas Medical	Lautoka	Western	Mumps	1
19-Nov-16	2016	November	47	Punjas Medical	Lautoka	Western	Mumps	1
26-Nov-16	2016	November	48	Punjas Medical	Lautoka	Western	Mumps	1
03-Dec-16	2016	December	49	Punjas Medical	Lautoka	Western	Mumps	1
12-Nov-16	2016	November	46	Sigatoka	Nadroga	Western	Mumps	1
12-Nov-16	2016	November	46	Sigatoka	Nadroga	Western	Mumps	1
12-Nov-16	2016	November	46	Sigatoka	Nadroga	Western	Mumps	1
12-Nov-16	2016	November	46	Sigatoka	Nadroga	Western	Mumps	1
12-Nov-16	2016	November	46	Sigatoka	Nadroga	Western	Mumps	1
12-Nov-16	2016	November	46	Sigatoka	Nadroga	Western	Mumps	1
12-Nov-16	2016	November	46	Sigatoka	Nadroga	Western	Mumps	1
19-Nov-16	2016	November	47	Sigatoka	Nadroga	Western	Mumps	1
19-Nov-16	2016	November	47	Sigatoka	Nadroga	Western	Mumps	1
19-Nov-16	2016	November	47	Rabi	Cakaudrove	Northern	Mumps	1
19-Nov-16	2016	November	47	Rabi	Cakaudrove	Northern	Mumps	1
19-Nov-16	2016	November	47	Rabi	Cakaudrove	Northern	Mumps	1
12-Nov-16	2016	November	46	Dr Satish C Awadh - Lautoka	Lautoka	Western	Mumps	1
12-Nov-16	2016	November	46	Polymedical Centre - Lautoka	Lautoka	Western	Mumps	1
01-Oct-16	2016	October	40	Makoi	Suva	Central	Mumps	1
08-Oct-16	2016	October	41	Makoi	Suva	Central	Mumps	1
08-Oct-16	2016	October	41	Makoi	Suva	Central	Mumps	1
15-Oct-16	2016	October	42	Makoi	Suva	Central	Mumps	1
22-Oct-16	2016	October	44	Makoi	Suva	Central	Mumps	1
29-Oct-16	2016	October	44	Makoi	Suva	Central	Mumps	1
29-Oct-16	2016	October	44	Makoi	Suva	Central	Mumps	1
29-Oct-16	2016	October	44	Makoi	Suva	Central	Mumps	1
29-Oct-16	2016	October	44	Makoi	Suva	Central	Mumps	1
29-Oct-16	2016	October	44	Makoi	Suva	Central	Mumps	1
05-Nov-16	2016	November	45	Makoi	Suva	Central	Mumps	1
05-Nov-16	2016	November	45	Makoi	Suva	Central	Mumps	1
05-Nov-16	2016	November	45	Makoi	Suva	Central	Mumps	1
05-Nov-16	2016	November	45	Makoi	Suva	Central	Mumps	1
12-Nov-16	2016	November	46	Makoi	Suva	Central	Mumps	1
12-Nov-16	2016	November	46	Makoi	Suva	Central	Mumps	1
12-Nov-16	2016	November	46	Makoi	Suva	Central	Mumps	1
19-Nov-16	2016	November	47	Makoi	Suva	Central	Mumps	1
26-Nov-16	2016	November	48	Makoi	Suva	Central	Mumps	1
03-Dec-16	2016	December	49	Makoi	Suva	Central	Mumps	1
24-Dec-16	2016	December	52	Makoi	Suva	Central	Mumps	1
03-Sep-16	2016	September	36	Valelevu	Suva	Central	Mumps	1
10-Sep-16	2016	September	37	Valelevu	Suva	Central	Mumps	1
01-Oct-16	2016	October	40	Valelevu	Suva	Central	Mumps	1
01-Oct-16	2016	October	40	Valelevu	Suva	Central	Mumps	1
01-Oct-16	2016	October	40	Valelevu	Suva	Central	Mumps	1
03-Dec-16	2016	December	49	Valelevu	Suva	Central	Mumps	1
12-Nov-16	2016	November	46	Natabua	Lautoka	Western	Mumps	1
19-Nov-16	2016	November	47	Natabua	Lautoka	Western	Mumps	1
19-Nov-16	2016	November	47	Natabua	Lautoka	Western	Mumps	1
26-Nov-16	2016	November	48	Natabua	Lautoka	Western	Mumps	1
31-Dec-16	2016	December	53	Natabua	Lautoka	Western	Mumps	1
05-Nov-16	2016	November	45	Punjas Medical	Lautoka	Western	Mumps	1
05-Nov-16	2016	November	45	Punjas Medical	Lautoka	Western	Mumps	1
05-Nov-16	2016	November	45	Punjas Medical	Lautoka	Western	Mumps	1
12-Nov-16	2016	November	46	Punjas Medical	Lautoka	Western	Mumps	1
12-Nov-16	2016	November	46	Punjas Medical	Lautoka	Western	Mumps	1
26-Nov-16	2016	November	48	Punjas Medical	Lautoka	Western	Mumps	1
26-Nov-16	2016	November	48	Punjas Medical	Lautoka	Western	Mumps	1
03-Dec-16	2016	December	49	Punjas Medical	Lautoka	Western	Mumps	1
03-Dec-16	2016	December	49	Punjas Medical	Lautoka	Western	Mumps	1
03-Dec-16	2016	December	49	Punjas Medical	Lautoka	Western	Mumps	1
03-Dec-16	2016	December	49	Punjas Medical	Lautoka	Western	Mumps	1
12-Nov-16	2016	November	46	Sigatoka	Nadroga	Western	Mumps	1
12-Nov-16	2016	November	46	Sigatoka	Nadroga	Western	Mumps	1
19-Nov-16	2016	November	47	Rabi	Cakaudrove	Northern	Mumps	1
03-Dec-16	2016	December	49	Rabi	Cakaudrove	Northern	Mumps	1
08-Oct-16	2016	October	41	Riverside Medical - Navua	Serua	Central	Mumps	1
22-Oct-16	2016	October	43	Riverside Medical - Navua	Serua	Central	Mumps	1
12-Nov-16	2016	November	46	Riverside Medical - Navua	Serua	Central	Mumps	1
19-Nov-16	2016	November	47	Riverside Medical - Navua	Serua	Central	Mumps	1
15-Oct-16	2016	October	42	Dr Satish C Awadh - Lautoka	Lautoka	Western	Mumps	1
15-Oct-16	2016	October	42	Dr Satish C Awadh - Lautoka	Lautoka	Western	Mumps	1
12-Nov-16	2016	November	46	Polymedical Centre - Lautoka	Lautoka	Western	Mumps	1
26-Nov-16	2016	November	48	Polymedical Centre - Lautoka	Lautoka	Western	Mumps	1
10-Dec-16	2016	December	50	Polymedical Centre - Lautoka	Lautoka	Western	Mumps	1
24-Sep-16	2016	September	39	Makoi	Suva	Central	Mumps	1
01-Oct-16	2016	October	40	Makoi	Suva	Central	Mumps	1
08-Oct-16	2016	October	41	Makoi	Suva	Central	Mumps	1
08-Oct-16	2016	October	41	Makoi	Suva	Central	Mumps	1
15-Oct-16	2016	October	42	Makoi	Suva	Central	Mumps	1
15-Oct-16	2016	October	42	Makoi	Suva	Central	Mumps	1
15-Oct-16	2016	October	42	Makoi	Suva	Central	Mumps	1
22-Oct-16	2016	October	44	Makoi	Suva	Central	Mumps	1
22-Oct-16	2016	October	44	Makoi	Suva	Central	Mumps	1
22-Oct-16	2016	October	44	Makoi	Suva	Central	Mumps	1
29-Oct-16	2016	October	44	Makoi	Suva	Central	Mumps	1
29-Oct-16	2016	October	44	Makoi	Suva	Central	Mumps	1
05-Nov-16	2016	November	45	Makoi	Suva	Central	Mumps	1
05-Nov-16	2016	November	45	Makoi	Suva	Central	Mumps	1
12-Nov-16	2016	November	46	Makoi	Suva	Central	Mumps	1
12-Nov-16	2016	November	46	Makoi	Suva	Central	Mumps	1
12-Nov-16	2016	November	46	Makoi	Suva	Central	Mumps	1
12-Nov-16	2016	November	46	Makoi	Suva	Central	Mumps	1
12-Nov-16	2016	November	46	Makoi	Suva	Central	Mumps	1
31-Dec-16	2016	December	53	Makoi	Suva	Central	Mumps	1
06-Aug-16	2016	August	32	Valelevu	Suva	Central	Mumps	1
03-Sep-16	2016	September	36	Valelevu	Suva	Central	Mumps	1
24-Sep-16	2016	September	39	Valelevu	Suva	Central	Mumps	1
01-Oct-16	2016	October	40	Valelevu	Suva	Central	Mumps	1
01-Oct-16	2016	October	40	Valelevu	Suva	Central	Mumps	1
01-Oct-16	2016	October	40	Natabua	Lautoka	Western	Mumps	1
05-Nov-16	2016	November	45	Punjas Medical	Lautoka	Western	Mumps	1
12-Nov-16	2016	November	46	Punjas Medical	Lautoka	Western	Mumps	1
19-Nov-16	2016	November	47	Punjas Medical	Lautoka	Western	Mumps	1
12-Nov-16	2016	November	46	Sigatoka	Nadroga	Western	Mumps	1
12-Nov-16	2016	November	46	Sigatoka	Nadroga	Western	Mumps	1
19-Nov-16	2016	November	47	Sigatoka	Nadroga	Western	Mumps	1
26-Nov-16	2016	November	48	Rabi	Cakaudrove	Northern	Mumps	1
03-Dec-16	2016	December	49	Kavala	Kadavu	Eastern	Mumps	1
22-Oct-16	2016	October	43	Riverside Medical - Navua	Serua	Central	Mumps	1
22-Oct-16	2016	October	43	Riverside Medical - Navua	Serua	Central	Mumps	1
22-Oct-16	2016	October	43	Riverside Medical - Navua	Serua	Central	Mumps	1
22-Oct-16	2016	October	43	Riverside Medical - Navua	Serua	Central	Mumps	1
05-Nov-16	2016	November	45	Riverside Medical - Navua	Serua	Central	Mumps	1
12-Nov-16	2016	November	46	Riverside Medical - Navua	Serua	Central	Mumps	1
01-Oct-16	2016	October	40	Makoi	Suva	Central	Mumps	1
01-Oct-16	2016	October	40	Makoi	Suva	Central	Mumps	1
01-Oct-16	2016	October	40	Makoi	Suva	Central	Mumps	1
01-Oct-16	2016	October	40	Makoi	Suva	Central	Mumps	1
08-Oct-16	2016	October	41	Makoi	Suva	Central	Mumps	1
08-Oct-16	2016	October	41	Makoi	Suva	Central	Mumps	1
08-Oct-16	2016	October	41	Makoi	Suva	Central	Mumps	1
08-Oct-16	2016	October	41	Makoi	Suva	Central	Mumps	1
08-Oct-16	2016	October	41	Makoi	Suva	Central	Mumps	1
08-Oct-16	2016	October	41	Makoi	Suva	Central	Mumps	1
15-Oct-16	2016	October	42	Makoi	Suva	Central	Mumps	1
15-Oct-16	2016	October	42	Makoi	Suva	Central	Mumps	1
15-Oct-16	2016	October	42	Makoi	Suva	Central	Mumps	1
22-Oct-16	2016	October	44	Makoi	Suva	Central	Mumps	1
22-Oct-16	2016	October	44	Makoi	Suva	Central	Mumps	1
22-Oct-16	2016	October	44	Makoi	Suva	Central	Mumps	1
29-Oct-16	2016	October	44	Makoi	Suva	Central	Mumps	1
29-Oct-16	2016	October	44	Makoi	Suva	Central	Mumps	1
05-Nov-16	2016	November	45	Makoi	Suva	Central	Mumps	1
05-Nov-16	2016	November	45	Makoi	Suva	Central	Mumps	1
05-Nov-16	2016	November	45	Makoi	Suva	Central	Mumps	1
05-Nov-16	2016	November	45	Makoi	Suva	Central	Mumps	1
05-Nov-16	2016	November	45	Makoi	Suva	Central	Mumps	1
05-Nov-16	2016	November	45	Makoi	Suva	Central	Mumps	1
12-Nov-16	2016	November	46	Makoi	Suva	Central	Mumps	1
12-Nov-16	2016	November	46	Makoi	Suva	Central	Mumps	1
12-Nov-16	2016	November	46	Makoi	Suva	Central	Mumps	1
12-Nov-16	2016	November	46	Makoi	Suva	Central	Mumps	1
19-Nov-16	2016	November	47	Makoi	Suva	Central	Mumps	1
19-Nov-16	2016	November	47	Makoi	Suva	Central	Mumps	1
19-Nov-16	2016	November	47	Makoi	Suva	Central	Mumps	1
26-Nov-16	2016	November	48	Makoi	Suva	Central	Mumps	1
26-Nov-16	2016	November	48	Makoi	Suva	Central	Mumps	1
03-Dec-16	2016	December	49	Makoi	Suva	Central	Mumps	1
03-Dec-16	2016	December	49	Makoi	Suva	Central	Mumps	1
10-Dec-16	2016	December	50	Makoi	Suva	Central	Mumps	1
10-Dec-16	2016	December	50	Makoi	Suva	Central	Mumps	1
17-Dec-16	2016	December	51	Makoi	Suva	Central	Mumps	1
17-Dec-16	2016	December	51	Makoi	Suva	Central	Mumps	1
17-Dec-16	2016	December	51	Makoi	Suva	Central	Mumps	1
24-Sep-16	2016	September	39	Valelevu	Suva	Central	Mumps	1
24-Sep-16	2016	September	39	Valelevu	Suva	Central	Mumps	1
01-Oct-16	2016	October	40	Valelevu	Suva	Central	Mumps	1
12-Nov-16	2016	November	46	Natabua	Lautoka	Western	Mumps	1
17-Dec-16	2016	December	51	Natabua	Lautoka	Western	Mumps	1
31-Dec-16	2016	December	53	Natabua	Lautoka	Western	Mumps	1
12-Nov-16	2016	November	46	Punjas Medical	Lautoka	Western	Mumps	1
19-Nov-16	2016	November	47	Punjas Medical	Lautoka	Western	Mumps	1
26-Nov-16	2016	November	48	Punjas Medical	Lautoka	Western	Mumps	1
26-Nov-16	2016	November	48	Punjas Medical	Lautoka	Western	Mumps	1
10-Dec-16	2016	December	50	Punjas Medical	Lautoka	Western	Mumps	1
19-Nov-16	2016	November	47	Sigatoka	Nadroga	Western	Mumps	1
19-Nov-16	2016	November	47	Sigatoka	Nadroga	Western	Mumps	1
19-Nov-16	2016	November	47	Sigatoka	Nadroga	Western	Mumps	1
19-Nov-16	2016	November	47	Rabi	Cakaudrove	Northern	Mumps	1
03-Dec-16	2016	December	49	Kavala	Kadavu	Eastern	Mumps	1
12-Nov-16	2016	November	46	Riverside Medical - Navua	Serua	Central	Mumps	1
19-Nov-16	2016	November	47	Riverside Medical - Navua	Serua	Central	Mumps	1
05-Nov-16	2016	November	45	Dr Satish C Awadh - Lautoka	Lautoka	Western	Mumps	1
12-Nov-16	2016	November	46	Dr Satish C Awadh - Lautoka	Lautoka	Western	Mumps	1
26-Nov-16	2016	November	48	Polymedical Centre - Lautoka	Lautoka	Western	Mumps	1
24-Sep-16	2016	September	39	Makoi	Suva	Central	Mumps	1
01-Oct-16	2016	October	40	Makoi	Suva	Central	Mumps	1
01-Oct-16	2016	October	40	Makoi	Suva	Central	Mumps	1
22-Oct-16	2016	October	44	Makoi	Suva	Central	Mumps	1
22-Oct-16	2016	October	44	Makoi	Suva	Central	Mumps	1
29-Oct-16	2016	October	44	Makoi	Suva	Central	Mumps	1
29-Oct-16	2016	October	44	Makoi	Suva	Central	Mumps	1
29-Oct-16	2016	October	44	Makoi	Suva	Central	Mumps	1
29-Oct-16	2016	October	44	Makoi	Suva	Central	Mumps	1
12-Nov-16	2016	November	46	Makoi	Suva	Central	Mumps	1
12-Nov-16	2016	November	46	Makoi	Suva	Central	Mumps	1
12-Nov-16	2016	November	46	Makoi	Suva	Central	Mumps	1
26-Nov-16	2016	November	48	Makoi	Suva	Central	Mumps	1
26-Nov-16	2016	November	48	Makoi	Suva	Central	Mumps	1
20-Aug-16	2016	August	34	Valelevu	Suva	Central	Mumps	1
27-Aug-16	2016	August	35	Valelevu	Suva	Central	Mumps	1
03-Sep-16	2016	September	36	Valelevu	Suva	Central	Mumps	1
03-Sep-16	2016	September	36	Valelevu	Suva	Central	Mumps	1
10-Sep-16	2016	September	37	Valelevu	Suva	Central	Mumps	1
01-Oct-16	2016	October	40	Valelevu	Suva	Central	Mumps	1
01-Oct-16	2016	October	40	Natabua	Lautoka	Western	Mumps	1
01-Oct-16	2016	October	40	Natabua	Lautoka	Western	Mumps	1
22-Oct-16	2016	October	43	Natabua	Lautoka	Western	Mumps	1
05-Nov-16	2016	November	45	Natabua	Lautoka	Western	Mumps	1
26-Nov-16	2016	November	48	Natabua	Lautoka	Western	Mumps	1
26-Nov-16	2016	November	48	Natabua	Lautoka	Western	Mumps	1
17-Dec-16	2016	December	51	Punjas Medical	Lautoka	Western	Mumps	1
17-Dec-16	2016	December	51	Punjas Medical	Lautoka	Western	Mumps	1
19-Nov-16	2016	November	47	Sigatoka	Nadroga	Western	Mumps	1
29-Oct-16	2016	October	44	Riverside Medical - Navua	Serua	Central	Mumps	1
08-Oct-16	2016	October	41	Makoi	Suva	Central	Mumps	1
15-Oct-16	2016	October	42	Makoi	Suva	Central	Mumps	1
22-Oct-16	2016	October	44	Makoi	Suva	Central	Mumps	1
29-Oct-16	2016	October	44	Makoi	Suva	Central	Mumps	1
29-Oct-16	2016	October	44	Makoi	Suva	Central	Mumps	1
05-Nov-16	2016	November	45	Makoi	Suva	Central	Mumps	1
12-Nov-16	2016	November	46	Makoi	Suva	Central	Mumps	1
12-Nov-16	2016	November	46	Makoi	Suva	Central	Mumps	1
19-Nov-16	2016	November	47	Makoi	Suva	Central	Mumps	1
26-Nov-16	2016	November	48	Makoi	Suva	Central	Mumps	1
31-Dec-16	2016	December	53	Makoi	Suva	Central	Mumps	1
30-Jul-16	2016	July	31	Valelevu	Suva	Central	Mumps	1
10-Sep-16	2016	September	37	Valelevu	Suva	Central	Mumps	1
24-Sep-16	2016	September	39	Valelevu	Suva	Central	Mumps	11
01-Oct-16	2016	October	40	Valelevu	Suva	Central	Mumps	1
01-Oct-16	2016	October	40	Valelevu	Suva	Central	Mumps	1
31-Dec-16	2016	December	53	Natabua	Lautoka	Western	Mumps	1
05-Nov-16	2016	November	45	Punjas Medical	Lautoka	Western	Mumps	1
05-Nov-16	2016	November	45	Punjas Medical	Lautoka	Western	Mumps	1
03-Dec-16	2016	December	49	Punjas Medical	Lautoka	Western	Mumps	1
10-Dec-16	2016	December	50	Punjas Medical	Lautoka	Western	Mumps	1
01-Oct-16	2016	October	40	Makoi	Suva	Central	Mumps	1
22-Oct-16	2016	October	44	Makoi	Suva	Central	Mumps	1
22-Oct-16	2016	October	44	Makoi	Suva	Central	Mumps	1
29-Oct-16	2016	October	44	Makoi	Suva	Central	Mumps	1
29-Oct-16	2016	October	44	Makoi	Suva	Central	Mumps	1
05-Nov-16	2016	November	45	Makoi	Suva	Central	Mumps	1
05-Nov-16	2016	November	45	Makoi	Suva	Central	Mumps	1
12-Nov-16	2016	November	46	Makoi	Suva	Central	Mumps	1
19-Nov-16	2016	November	47	Makoi	Suva	Central	Mumps	1
19-Nov-16	2016	November	47	Makoi	Suva	Central	Mumps	1
19-Nov-16	2016	November	47	Makoi	Suva	Central	Mumps	1
19-Nov-16	2016	November	47	Makoi	Suva	Central	Mumps	1
19-Nov-16	2016	November	47	Makoi	Suva	Central	Mumps	1
03-Dec-16	2016	December	49	Makoi	Suva	Central	Mumps	1
10-Dec-16	2016	December	50	Makoi	Suva	Central	Mumps	1
17-Dec-16	2016	December	51	Makoi	Suva	Central	Mumps	1
24-Dec-16	2016	December	52	Makoi	Suva	Central	Mumps	1
31-Dec-16	2016	December	53	Makoi	Suva	Central	Mumps	1
17-Sep-16	2016	September	38	Valelevu	Suva	Central	Mumps	1
17-Sep-16	2016	September	38	Valelevu	Suva	Central	Mumps	1
24-Sep-16	2016	September	39	Valelevu	Suva	Central	Mumps	1
24-Sep-16	2016	September	39	Valelevu	Suva	Central	Mumps	1
03-Dec-16	2016	December	49	Valelevu	Suva	Central	Mumps	1
03-Dec-16	2016	December	49	Natabua	Lautoka	Western	Mumps	1
03-Dec-16	2016	December	49	Natabua	Lautoka	Western	Mumps	1
10-Dec-16	2016	December	50	Natabua	Lautoka	Western	Mumps	1
17-Dec-16	2016	December	51	Natabua	Lautoka	Western	Mumps	1
26-Nov-16	2016	November	48	Punjas Medical	Lautoka	Western	Mumps	1
03-Dec-16	2016	December	49	Punjas Medical	Lautoka	Western	Mumps	1
17-Dec-16	2016	December	51	Punjas Medical	Lautoka	Western	Mumps	1
17-Dec-16	2016	December	51	Punjas Medical	Lautoka	Western	Mumps	1
17-Dec-16	2016	December	51	Punjas Medical	Lautoka	Western	Mumps	1
17-Dec-16	2016	December	51	Punjas Medical	Lautoka	Western	Mumps	1
03-Dec-16	2016	December	49	Rabi	Cakaudrove	Northern	Mumps	1
01-Oct-16	2016	October	40	Makoi	Suva	Central	Mumps	1
05-Nov-16	2016	November	45	Makoi	Suva	Central	Mumps	1
05-Nov-16	2016	November	45	Makoi	Suva	Central	Mumps	1
19-Nov-16	2016	November	47	Makoi	Suva	Central	Mumps	1
19-Nov-16	2016	November	47	Makoi	Suva	Central	Mumps	1
03-Dec-16	2016	December	49	Makoi	Suva	Central	Mumps	1
03-Dec-16	2016	December	49	Makoi	Suva	Central	Mumps	1
03-Dec-16	2016	December	49	Makoi	Suva	Central	Mumps	1
10-Dec-16	2016	December	50	Makoi	Suva	Central	Mumps	1
10-Dec-16	2016	December	50	Makoi	Suva	Central	Mumps	1
31-Dec-16	2016	December	53	Makoi	Suva	Central	Mumps	1
10-Sep-16	2016	September	37	Valelevu	Suva	Central	Mumps	1
10-Sep-16	2016	September	37	Valelevu	Suva	Central	Mumps	1
17-Sep-16	2016	September	38	Valelevu	Suva	Central	Mumps	1
17-Sep-16	2016	September	38	Valelevu	Suva	Central	Mumps	1
26-Nov-16	2016	November	48	Natabua	Lautoka	Western	Mumps	1
19-Nov-16	2016	November	47	Punjas Medical	Lautoka	Western	Mumps	1
17-Dec-16	2016	December	51	Punjas Medical	Lautoka	Western	Mumps	1
19-Nov-16	2016	November	47	Riverside Medical - Navua	Serua	Central	Mumps	1
17-Dec-16	2016	December	51	Polymedical Centre - Lautoka	Lautoka	Western	Mumps	1
05-Nov-16	2016	November	45	Makoi	Suva	Central	Mumps	1
05-Nov-16	2016	November	45	Makoi	Suva	Central	Mumps	1
03-Dec-16	2016	December	49	Makoi	Suva	Central	Mumps	1
10-Dec-16	2016	December	50	Makoi	Suva	Central	Mumps	1
24-Sep-16	2016	September	39	Valelevu	Suva	Central	Mumps	1
24-Sep-16	2016	September	39	Valelevu	Suva	Central	Mumps	1
31-Dec-16	2016	December	53	Natabua	Lautoka	Western	Mumps	1
12-Nov-16	2016	November	46	Punjas Medical	Lautoka	Western	Mumps	1
19-Nov-16	2016	November	47	Punjas Medical	Lautoka	Western	Mumps	1
12-Nov-16	2016	November	46	Sigatoka	Nadroga	Western	Mumps	1
24-Dec-16	2016	December	52	Wainikoro	Macuata	Northern	Mumps	1
10-Dec-16	2016	December	50	Polymedical Centre - Lautoka	Lautoka	Western	Mumps	1
01-Oct-16	2016	October	40	Makoi	Suva	Central	Mumps	1
29-Oct-16	2016	October	44	Makoi	Suva	Central	Mumps	1
29-Oct-16	2016	October	44	Makoi	Suva	Central	Mumps	1
12-Nov-16	2016	November	46	Makoi	Suva	Central	Mumps	1
26-Nov-16	2016	November	48	Makoi	Suva	Central	Mumps	1
03-Dec-16	2016	December	49	Makoi	Suva	Central	Mumps	1
17-Dec-16	2016	December	51	Makoi	Suva	Central	Mumps	1
17-Dec-16	2016	December	51	Makoi	Suva	Central	Mumps	1
12-Nov-16	2016	November	46	Sigatoka	Nadroga	Western	Mumps	1
19-Nov-16	2016	November	47	Sigatoka	Nadroga	Western	Mumps	1
15-Oct-16	2016	October	42	Makoi	Suva	Central	Mumps	1
29-Oct-16	2016	October	44	Makoi	Suva	Central	Mumps	1
10-Dec-16	2016	December	50	Makoi	Suva	Central	Mumps	1
31-Dec-16	2016	December	53	Makoi	Suva	Central	Mumps	1
03-Sep-16	2016	September	36	Valelevu	Suva	Central	Mumps	1
19-Nov-16	2016	November	47	Punjas Medical	Lautoka	Western	Mumps	1
10-Dec-16	2016	December	50	Makoi	Suva	Central	Mumps	1
29-Oct-16	2016	October	44	Makoi	Suva	Central	Mumps	1
19-Nov-16	2016	November	47	Makoi	Suva	Central	Mumps	1
22-Oct-16	2016	October	44	Makoi	Suva	Central	Mumps	1
10-Dec-16	2016	December	50	Makoi	Suva	Central	Mumps	1
31-Dec-16	2016	December	53	Makoi	Suva	Central	Mumps	1
17-Sep-16	2016	September	38	Valelevu	Suva	Central	Mumps	1
24-Sep-16	2016	September	39	Valelevu	Suva	Central	Mumps	1
24-Dec-16	2016	December	52	Natabua	Lautoka	Western	Mumps	1
29-Oct-16	2016	October	44	Makoi	Suva	Central	Mumps	1
19-Nov-16	2016	November	47	Makoi	Suva	Central	Mumps	1
26-Nov-16	2016	November	48	Makoi	Suva	Central	Mumps	1
10-Dec-16	2016	December	50	Makoi	Suva	Central	Mumps	1
17-Dec-16	2016	December	51	Makoi	Suva	Central	Mumps	1
24-Dec-16	2016	December	52	Makoi	Suva	Central	Mumps	1
24-Dec-16	2016	December	52	Makoi	Suva	Central	Mumps	1
31-Dec-16	2016	December	53	Makoi	Suva	Central	Mumps	1
01-Oct-16	2016	October	40	Natabua	Lautoka	Western	Mumps	1
19-Nov-16	2016	November	47	Natabua	Lautoka	Western	Mumps	1
31-Dec-16	2016	December	53	Natabua	Lautoka	Western	Mumps	1
08-Oct-16	2016	October	41	Makoi	Suva	Central	Mumps	1
08-Oct-16	2016	October	41	Makoi	Suva	Central	Mumps	1
08-Oct-16	2016	October	41	Makoi	Suva	Central	Mumps	1
29-Oct-16	2016	October	44	Makoi	Suva	Central	Mumps	1
05-Nov-16	2016	November	45	Makoi	Suva	Central	Mumps	1
05-Nov-16	2016	November	45	Makoi	Suva	Central	Mumps	1
05-Nov-16	2016	November	45	Makoi	Suva	Central	Mumps	1
05-Nov-16	2016	November	45	Makoi	Suva	Central	Mumps	1
12-Nov-16	2016	November	46	Makoi	Suva	Central	Mumps	1
12-Nov-16	2016	November	46	Makoi	Suva	Central	Mumps	1
26-Nov-16	2016	November	48	Makoi	Suva	Central	Mumps	1
03-Dec-16	2016	December	49	Makoi	Suva	Central	Mumps	1
29-Oct-16	2016	October	44	Makoi	Suva	Central	Mumps	1
05-Nov-16	2016	November	45	Makoi	Suva	Central	Mumps	1
10-Dec-16	2016	December	50	Makoi	Suva	Central	Mumps	1
31-Dec-16	2016	December	53	Makoi	Suva	Central	Mumps	1
10-Sep-16	2016	September	37	Valelevu	Suva	Central	Mumps	1
19-Nov-16	2016	November	47	Punjas Medical	Lautoka	Western	Mumps	1
26-Nov-16	2016	November	48	Makoi	Suva	Central	Mumps	1
03-Dec-16	2016	December	49	Makoi	Suva	Central	Mumps	1
17-Dec-16	2016	December	51	Makoi	Suva	Central	Mumps	1
24-Dec-16	2016	December	52	Makoi	Suva	Central	Mumps	1
24-Dec-16	2016	December	52	Makoi	Suva	Central	Mumps	1
10-Sep-16	2016	September	37	Valelevu	Suva	Central	Mumps	1
01-Oct-16	2016	October	40	Natabua	Lautoka	Western	Mumps	1
31-Dec-16	2016	December	53	Makoi	Suva	Central	Mumps	1
19-Nov-16	2016	November	47	Natabua	Lautoka	Western	Mumps	1
22-Oct-16	2016	October	44	Makoi	Suva	Central	Mumps	1
26-Nov-16	2016	November	48	Makoi	Suva	Central	Mumps	1
03-Dec-16	2016	December	49	Makoi	Suva	Central	Mumps	1
24-Sep-16	2016	September	39	Valelevu	Suva	Central	Mumps	1
10-Dec-16	2016	December	50	Natabua	Lautoka	Western	Mumps	1
26-Nov-16	2016	November	48	Punjas Medical	Lautoka	Western	Mumps	1
19-Nov-16	2016	November	47	Sigatoka	Nadroga	Western	Mumps	1
15-Oct-16	2016	October	42	Makoi	Suva	Central	Mumps	1
29-Oct-16	2016	October	44	Makoi	Suva	Central	Mumps	1
29-Oct-16	2016	October	44	Makoi	Suva	Central	Mumps	1
12-Nov-16	2016	November	46	Makoi	Suva	Central	Mumps	1
03-Dec-16	2016	December	49	Makoi	Suva	Central	Mumps	1
03-Dec-16	2016	December	49	Makoi	Suva	Central	Mumps	1
10-Dec-16	2016	December	50	Makoi	Suva	Central	Mumps	1
10-Dec-16	2016	December	50	Makoi	Suva	Central	Mumps	1
24-Sep-16	2016	September	39	Valelevu	Suva	Central	Mumps	1
03-Dec-16	2016	December	49	Ba HC	Ba	Western	Mumps	1
29-Oct-16	2016	October	44	Makoi	Suva	Central	Mumps	1
03-Dec-16	2016	December	49	Makoi	Suva	Central	Mumps	1
26-Nov-16	2016	November	48	Punjas Medical	Lautoka	Western	Mumps	1
10-Dec-16	2016	December	50	Makoi	Suva	Central	Mumps	1
31-Dec-16	2016	December	53	Makoi	Suva	Central	Mumps	1
31-Dec-16	2016	December	53	Makoi	Suva	Central	Mumps	1
12-Nov-16	2016	November	46	Punjas Medical	Lautoka	Western	Mumps	1
03-Dec-16	2016	December	49	Ba HC	Ba	Western	Mumps	1
24-Dec-16	2016	December	52	Wainikoro	Macuata	Northern	Mumps	1
10-Dec-16	2016	December	50	Makoi	Suva	Central	Mumps	1
01-Oct-16	2016	October	40	Valelevu	Suva	Central	Mumps	1
15-Oct-16	2016	October	42	Natabua	Lautoka	Western	Mumps	1
26-Nov-16	2016	November	48	Punjas Medical	Lautoka	Western	Mumps	1
26-Nov-16	2016	November	48	Punjas Medical	Lautoka	Western	Mumps	1
29-Oct-16	2016	October	44	Makoi	Suva	Central	Mumps	1
12-Nov-16	2016	November	46	Makoi	Suva	Central	Mumps	1
12-Nov-16	2016	November	46	Makoi	Suva	Central	Mumps	1
19-Nov-16	2016	November	47	Makoi	Suva	Central	Mumps	1
10-Dec-16	2016	December	50	Makoi	Suva	Central	Mumps	1
10-Dec-16	2016	December	50	Makoi	Suva	Central	Mumps	1
17-Dec-16	2016	December	51	Makoi	Suva	Central	Mumps	1
17-Dec-16	2016	December	51	Makoi	Suva	Central	Mumps	1
31-Dec-16	2016	December	53	Makoi	Suva	Central	Mumps	1
01-Oct-16	2016	October	40	Valelevu	Suva	Central	Mumps	1
29-Oct-16	2016	October	44	Makoi	Suva	Central	Mumps	1
03-Dec-16	2016	December	49	Makoi	Suva	Central	Mumps	1
24-Dec-16	2016	December	52	Makoi	Suva	Central	Mumps	1
29-Oct-16	2016	October	44	Makoi	Suva	Central	Mumps	1
19-Nov-16	2016	November	47	Makoi	Suva	Central	Mumps	1
31-Dec-16	2016	December	53	Natabua	Lautoka	Western	Mumps	1
05-Nov-16	2016	November	45	Makoi	Suva	Central	Mumps	1
26-Nov-16	2016	November	48	Makoi	Suva	Central	Mumps	1
10-Dec-16	2016	December	50	Punjas Medical	Lautoka	Western	Mumps	1
01-Oct-16	2016	October	40	Dr Satish C Awadh - Lautoka	Lautoka	Western	Mumps	1
12-Nov-16	2016	November	46	Dr Satish C Awadh - Lautoka	Lautoka	Western	Mumps	1
15-Oct-16	2016	October	42	Makoi	Suva	Central	Mumps	1
22-Oct-16	2016	October	44	Makoi	Suva	Central	Mumps	1
29-Oct-16	2016	October	44	Makoi	Suva	Central	Mumps	1
12-Nov-16	2016	November	46	Makoi	Suva	Central	Mumps	1
15-Oct-16	2016	October	42	Makoi	Suva	Central	Mumps	1
24-Dec-16	2016	December	52	Natabua	Lautoka	Western	Mumps	1
17-Dec-16	2016	December	51	Punjas Medical	Lautoka	Western	Mumps	1
05-Nov-16	2016	November	45	Dr Satish C Awadh - Lautoka	Lautoka	Western	Mumps	1
17-Dec-16	2016	December	51	Makoi	Suva	Central	Mumps	1
17-Dec-16	2016	December	51	Makoi	Suva	Central	Mumps	1
19-Nov-16	2016	November	47	Punjas Medical	Lautoka	Western	Mumps	1
12-Nov-16	2016	November	46	Riverside Medical - Navua	Serua	Central	Mumps	1
10-Dec-16	2016	December	50	Makoi	Suva	Central	Mumps	1
05-Nov-16	2016	November	45	Makoi	Suva	Central	Mumps	1
10-Sep-16	2016	September	37	Valelevu	Suva	Central	Mumps	1
12-Nov-16	2016	November	46	Dr Satish C Awadh - Lautoka	Lautoka	Western	Mumps	1
08-Oct-16	2016	October	41	Makoi	Suva	Central	Mumps	1
10-Dec-16	2016	December	50	Makoi	Suva	Central	Mumps	1
26-Nov-16	2016	November	48	Makoi	Suva	Central	Mumps	1
17-Dec-16	2016	December	51	Makoi	Suva	Central	Mumps	1
27-Aug-16	2016	August	35	Valelevu	Suva	Central	Mumps	1
19-Nov-16	2016	November	47	Makoi	Suva	Central	Mumps	1
27-Aug-16	2016	August	35	Valelevu	Suva	Central	Mumps	1
19-Nov-16	2016	November	47	Sigatoka	Nadroga	Western	Mumps	1
12-Nov-16	2016	November	46	Makoi	Suva	Central	Mumps	1
26-Nov-16	2016	November	48	Punjas Medical	Lautoka	Western	Mumps	1
27-Aug-16	2016	August	35	Valelevu	Suva	Central	Mumps	1
05-Nov-16	2016	November	45	Makoi	Suva	Central	Mumps	1
03-Dec-16	2016	December	49	Makoi	Suva	Central	Mumps	1
27-Aug-16	2016	August	35	Valelevu	Suva	Central	Mumps	1
03-Dec-16	2016	December	49	Rabi	Cakaudrove	Northern	Mumps	1
10-Dec-16	2016	December	50	Makoi	Suva	Central	Mumps	1
12-Nov-16	2016	November	46	Makoi	Suva	Central	Mumps	1
24-Dec-16	2016	December	52	Makoi	Suva	Central	Mumps	1
29-Oct-16	2016	October	44	Makoi	Suva	Central	Mumps	1
22-Oct-16	2016	October	44	Makoi	Suva	Central	Mumps	1
07-Jan-17	2017	January	1	Nasese Medical Centre - Suva	Suva	Central	Mumps	1
07-Jan-17	2017	January	1	Nasese Medical Centre - Suva	Suva	Central	Mumps	1
07-Jan-17	2017	January	1	Riverside Medical - Navua	Serua	Central	Mumps	1
07-Jan-17	2017	January	1	Riverside Medical - Navua	Serua	Central	Mumps	1
07-Jan-17	2017	January	1	Family Health Clinic - Lautoka	Lautoka	Western	Mumps	1
07-Jan-17	2017	January	1	Polymedical Centre - Lautoka	Lautoka	Western	Mumps	1
07-Jan-17	2017	January	1	Makoi	Suva	Central	Mumps	1
07-Jan-17	2017	January	1	Makoi	Suva	Central	Mumps	1
07-Jan-17	2017	January	1	Makoi	Suva	Central	Mumps	1
07-Jan-17	2017	January	1	Makoi	Suva	Central	Mumps	1
07-Jan-17	2017	January	1	Makoi	Suva	Central	Mumps	1
07-Jan-17	2017	January	1	Raiwaqa - Suva	Suva	Central	Mumps	1
07-Jan-17	2017	January	1	Raiwaqa - Suva	Suva	Central	Mumps	2
07-Jan-17	2017	January	1	Naulu	Rewa	Central	Mumps	1
07-Jan-17	2017	January	1	Valelevu	Suva	Central	Mumps	3
07-Jan-17	2017	January	1	Valelevu	Suva	Central	Mumps	7
07-Jan-17	2017	January	1	Nuffield HC	Suva	Central	Mumps	2
07-Jan-17	2017	January	1	Nuffield HC	Suva	Central	Mumps	3
07-Jan-17	2017	January	1	Nuffield HC	Suva	Central	Mumps	3
07-Jan-17	2017	January	1	Lami	Suva	Central	Mumps	1
07-Jan-17	2017	January	1	Nausori	Rewa	Central	Mumps	1
07-Jan-17	2017	January	1	Nausori	Rewa	Central	Mumps	1
07-Jan-17	2017	January	1	Nausori	Rewa	Central	Mumps	1
07-Jan-17	2017	January	1	Nausori	Rewa	Central	Mumps	1
07-Jan-17	2017	January	1	Nausori	Rewa	Central	Mumps	2
07-Jan-17	2017	January	1	Naqali	Naitasiri	Central	Mumps	1
07-Jan-17	2017	January	1	Natabua	Lautoka	Western	Mumps	1
07-Jan-17	2017	January	1	Nadi Hosp	Nadi	Western	Mumps	1
07-Jan-17	2017	January	1	Nadi Hosp	Nadi	Western	Mumps	2
07-Jan-17	2017	January	1	Nadi Hosp	Nadi	Western	Mumps	2
07-Jan-17	2017	January	1	Nasea	Macuata	Northern	Mumps	1
07-Jan-17	2017	January	1	Nasea	Macuata	Northern	Mumps	1
07-Jan-17	2017	January	1	Nasea	Macuata	Northern	Mumps	4
07-Jan-17	2017	January	1	Nasea	Macuata	Northern	Mumps	5
07-Jan-17	2017	January	1	Levuka	Lomaiviti	Eastern	Mumps	1
07-Jan-17	2017	January	1	Levuka	Lomaiviti	Eastern	Mumps	4
07-Jan-17	2017	January	1	Daviqele	Kadavu	Eastern	Mumps	1
14-Jan-17	2017	January	2	Nasese Medical Centre - Suva	Suva	Central	Mumps	1
14-Jan-17	2017	January	2	Family Health Clinic - Lautoka	Lautoka	Western	Mumps	1
14-Jan-17	2017	January	2	Family Health Clinic - Lautoka	Lautoka	Western	Mumps	1
14-Jan-17	2017	January	2	Family Health Clinic - Lautoka	Lautoka	Western	Mumps	1
14-Jan-17	2017	January	2	Family Health Clinic - Lautoka	Lautoka	Western	Mumps	1
14-Jan-17	2017	January	2	Family Health Clinic - Lautoka	Lautoka	Western	Mumps	1
14-Jan-17	2017	January	2	Makoi	Suva	Central	Mumps	1
14-Jan-17	2017	January	2	Makoi	Suva	Central	Mumps	1
14-Jan-17	2017	January	2	Makoi	Suva	Central	Mumps	1
14-Jan-17	2017	January	2	Makoi	Suva	Central	Mumps	1
14-Jan-17	2017	January	2	Makoi	Suva	Central	Mumps	1
14-Jan-17	2017	January	2	Makoi	Suva	Central	Mumps	1
14-Jan-17	2017	January	2	Makoi	Suva	Central	Mumps	1
14-Jan-17	2017	January	2	Makoi	Suva	Central	Mumps	1
14-Jan-17	2017	January	2	Makoi	Suva	Central	Mumps	1
14-Jan-17	2017	January	2	Makoi	Suva	Central	Mumps	1
14-Jan-17	2017	January	2	Makoi	Suva	Central	Mumps	1
14-Jan-17	2017	January	2	Makoi	Suva	Central	Mumps	1
14-Jan-17	2017	January	2	Raiwaqa - Suva	Suva	Central	Mumps	1
14-Jan-17	2017	January	2	Naulu	Rewa	Central	Mumps	1
14-Jan-17	2017	January	2	Naulu	Rewa	Central	Mumps	4
14-Jan-17	2017	January	2	Valelevu	Suva	Central	Mumps	5
14-Jan-17	2017	January	2	Valelevu	Suva	Central	Mumps	10
14-Jan-17	2017	January	2	Nuffield HC	Suva	Central	Mumps	3
14-Jan-17	2017	January	2	Nuffield HC	Suva	Central	Mumps	3
14-Jan-17	2017	January	2	Nuffield HC	Suva	Central	Mumps	3
14-Jan-17	2017	January	2	Nausori	Rewa	Central	Mumps	1
14-Jan-17	2017	January	2	Nausori	Rewa	Central	Mumps	3
14-Jan-17	2017	January	2	Nausori	Rewa	Central	Mumps	4
14-Jan-17	2017	January	2	Mokani	Rewa	Central	Mumps	1
14-Jan-17	2017	January	2	Mokani	Rewa	Central	Mumps	3
14-Jan-17	2017	January	2	Vunidawa	Naitasiri	Central	Mumps	1
14-Jan-17	2017	January	2	Naqali	Naitasiri	Central	Mumps	4
14-Jan-17	2017	January	2	Natabua	Lautoka	Western	Mumps	1
14-Jan-17	2017	January	2	Natabua	Lautoka	Western	Mumps	1
14-Jan-17	2017	January	2	Natabua	Lautoka	Western	Mumps	1
14-Jan-17	2017	January	2	Natabua	Lautoka	Western	Mumps	1
14-Jan-17	2017	January	2	Nailaga	Ba	Western	Mumps	1
14-Jan-17	2017	January	2	Nailaga	Ba	Western	Mumps	2
14-Jan-17	2017	January	2	Sigatoka	Nadroga	Western	Mumps	1
14-Jan-17	2017	January	2	Sigatoka	Nadroga	Western	Mumps	2
14-Jan-17	2017	January	2	Sigatoka	Nadroga	Western	Mumps	3
14-Jan-17	2017	January	2	Sigatoka	Nadroga	Western	Mumps	3
14-Jan-17	2017	January	2	Lomawai	Nadroga	Western	Mumps	1
14-Jan-17	2017	January	2	Lomawai	Nadroga	Western	Mumps	1
14-Jan-17	2017	January	2	Raiwaqa - West	Nadroga	Western	Mumps	1
14-Jan-17	2017	January	2	Raiwaqa - West	Nadroga	Western	Mumps	1
14-Jan-17	2017	January	2	Raiwaqa - West	Nadroga	Western	Mumps	1
14-Jan-17	2017	January	2	Vatulele	Nadroga	Western	Mumps	1
14-Jan-17	2017	January	2	Vatukarasa	Nadroga	Western	Mumps	1
14-Jan-17	2017	January	2	Nasea	Macuata	Northern	Mumps	1
14-Jan-17	2017	January	2	Nasea	Macuata	Northern	Mumps	2
14-Jan-17	2017	January	2	Nasea	Macuata	Northern	Mumps	3
14-Jan-17	2017	January	2	Nasea	Macuata	Northern	Mumps	3
14-Jan-17	2017	January	2	Nasea	Macuata	Northern	Mumps	6
14-Jan-17	2017	January	2	Levuka	Lomaiviti	Eastern	Mumps	2
14-Jan-17	2017	January	2	Daviqele	Kadavu	Eastern	Mumps	1
21-Jan-17	2017	January	3	Family Health Clinic - Lautoka	Lautoka	Western	Mumps	1
21-Jan-17	2017	January	3	Family Health Clinic - Lautoka	Lautoka	Western	Mumps	1
21-Jan-17	2017	January	3	Sarada Medical Centre - Nadi	Nadi	Western	Mumps	1
21-Jan-17	2017	January	3	Sarada Medical Centre - Nadi	Nadi	Western	Mumps	1
21-Jan-17	2017	January	3	Sarada Medical Centre - Nadi	Nadi	Western	Mumps	1
21-Jan-17	2017	January	3	Sarada Medical Centre - Nadi	Nadi	Western	Mumps	1
21-Jan-17	2017	January	3	Makoi	Suva	Central	Mumps	1
21-Jan-17	2017	January	3	Makoi	Suva	Central	Mumps	1
21-Jan-17	2017	January	3	Makoi	Suva	Central	Mumps	1
21-Jan-17	2017	January	3	Makoi	Suva	Central	Mumps	1
21-Jan-17	2017	January	3	Makoi	Suva	Central	Mumps	1
21-Jan-17	2017	January	3	Makoi	Suva	Central	Mumps	1
21-Jan-17	2017	January	3	Makoi	Suva	Central	Mumps	1
21-Jan-17	2017	January	3	Makoi	Suva	Central	Mumps	1
21-Jan-17	2017	January	3	Makoi	Suva	Central	Mumps	1
21-Jan-17	2017	January	3	Raiwaqa - Suva	Suva	Central	Mumps	1
21-Jan-17	2017	January	3	Raiwaqa - Suva	Suva	Central	Mumps	2
21-Jan-17	2017	January	3	Naulu	Rewa	Central	Mumps	1
21-Jan-17	2017	January	3	Naulu	Rewa	Central	Mumps	1
21-Jan-17	2017	January	3	Valelevu	Suva	Central	Mumps	5
21-Jan-17	2017	January	3	Valelevu	Suva	Central	Mumps	8
21-Jan-17	2017	January	3	Nuffield HC	Suva	Central	Mumps	1
21-Jan-17	2017	January	3	Nuffield HC	Suva	Central	Mumps	2
21-Jan-17	2017	January	3	Nuffield HC	Suva	Central	Mumps	3
21-Jan-17	2017	January	3	Nuffield HC	Suva	Central	Mumps	3
21-Jan-17	2017	January	3	Nausori	Rewa	Central	Mumps	1
21-Jan-17	2017	January	3	Mokani	Rewa	Central	Mumps	2
21-Jan-17	2017	January	3	Mokani	Rewa	Central	Mumps	3
21-Jan-17	2017	January	3	Korovou	Tailevu	Central	Mumps	1
21-Jan-17	2017	January	3	Korovou	Tailevu	Central	Mumps	1
21-Jan-17	2017	January	3	Naqali	Naitasiri	Central	Mumps	1
21-Jan-17	2017	January	3	Naqali	Naitasiri	Central	Mumps	1
21-Jan-17	2017	January	3	Naqali	Naitasiri	Central	Mumps	1
21-Jan-17	2017	January	3	Naqali	Naitasiri	Central	Mumps	1
21-Jan-17	2017	January	3	Natabua	Lautoka	Western	Mumps	1
21-Jan-17	2017	January	3	Natabua	Lautoka	Western	Mumps	1
21-Jan-17	2017	January	3	Natabua	Lautoka	Western	Mumps	1
21-Jan-17	2017	January	3	Natabua	Lautoka	Western	Mumps	1
21-Jan-17	2017	January	3	Natabua	Lautoka	Western	Mumps	1
21-Jan-17	2017	January	3	Punjas Medical	Lautoka	Western	Mumps	1
21-Jan-17	2017	January	3	Punjas Medical	Lautoka	Western	Mumps	1
21-Jan-17	2017	January	3	Punjas Medical	Lautoka	Western	Mumps	1
21-Jan-17	2017	January	3	Bukuya	Nadi	Western	Mumps	1
21-Jan-17	2017	January	3	Nailaga	Ba	Western	Mumps	1
21-Jan-17	2017	January	3	Nailaga	Ba	Western	Mumps	1
21-Jan-17	2017	January	3	Nailaga	Ba	Western	Mumps	3
21-Jan-17	2017	January	3	Sigatoka	Nadroga	Western	Mumps	2
21-Jan-17	2017	January	3	Sigatoka	Nadroga	Western	Mumps	2
21-Jan-17	2017	January	3	Sigatoka	Nadroga	Western	Mumps	3
21-Jan-17	2017	January	3	Lomawai	Nadroga	Western	Mumps	1
21-Jan-17	2017	January	3	Lomawai	Nadroga	Western	Mumps	1
21-Jan-17	2017	January	3	Lomawai	Nadroga	Western	Mumps	2
21-Jan-17	2017	January	3	Lomawai	Nadroga	Western	Mumps	2
21-Jan-17	2017	January	3	Raiwaqa - West	Nadroga	Western	Mumps	1
21-Jan-17	2017	January	3	Raiwaqa - West	Nadroga	Western	Mumps	1
21-Jan-17	2017	January	3	Levuka	Lomaiviti	Eastern	Mumps	1
21-Jan-17	2017	January	3	Levuka	Lomaiviti	Eastern	Mumps	2
28-Jan-17	2017	January	4	Sarada Medical Centre - Nadi	Nadi	Western	Mumps	1
28-Jan-17	2017	January	4	Makoi	Suva	Central	Mumps	1
28-Jan-17	2017	January	4	Makoi	Suva	Central	Mumps	1
28-Jan-17	2017	January	4	Makoi	Suva	Central	Mumps	1
28-Jan-17	2017	January	4	Raiwaqa - Suva	Suva	Central	Mumps	1
28-Jan-17	2017	January	4	Raiwaqa - Suva	Suva	Central	Mumps	1
28-Jan-17	2017	January	4	Raiwaqa - Suva	Suva	Central	Mumps	1
28-Jan-17	2017	January	4	Naulu	Rewa	Central	Mumps	5
28-Jan-17	2017	January	4	Naulu	Rewa	Central	Mumps	7
28-Jan-17	2017	January	4	Valelevu	Suva	Central	Mumps	1
28-Jan-17	2017	January	4	Valelevu	Suva	Central	Mumps	1
28-Jan-17	2017	January	4	Valelevu	Suva	Central	Mumps	1
28-Jan-17	2017	January	4	Valelevu	Suva	Central	Mumps	1
28-Jan-17	2017	January	4	Valelevu	Suva	Central	Mumps	1
28-Jan-17	2017	January	4	Nuffield HC	Suva	Central	Mumps	1
28-Jan-17	2017	January	4	Nuffield HC	Suva	Central	Mumps	1
28-Jan-17	2017	January	4	Nuffield HC	Suva	Central	Mumps	1
28-Jan-17	2017	January	4	Lami	Suva	Central	Mumps	1
28-Jan-17	2017	January	4	Lami	Suva	Central	Mumps	1
28-Jan-17	2017	January	4	Lami	Suva	Central	Mumps	5
28-Jan-17	2017	January	4	Lami	Suva	Central	Mumps	7
28-Jan-17	2017	January	4	Nausori	Rewa	Central	Mumps	1
28-Jan-17	2017	January	4	Nausori	Rewa	Central	Mumps	1
28-Jan-17	2017	January	4	Nausori	Rewa	Central	Mumps	1
28-Jan-17	2017	January	4	Nausori	Rewa	Central	Mumps	1
28-Jan-17	2017	January	4	Nausori	Rewa	Central	Mumps	2
28-Jan-17	2017	January	4	Nausori	Rewa	Central	Mumps	2
28-Jan-17	2017	January	4	Mokani	Rewa	Central	Mumps	2
28-Jan-17	2017	January	4	Mokani	Rewa	Central	Mumps	5
28-Jan-17	2017	January	4	Natabua	Lautoka	Western	Mumps	1
28-Jan-17	2017	January	4	Natabua	Lautoka	Western	Mumps	1
28-Jan-17	2017	January	4	Natabua	Lautoka	Western	Mumps	1
28-Jan-17	2017	January	4	Ba HC	Ba	Western	Mumps	1
28-Jan-17	2017	January	4	Ba HC	Ba	Western	Mumps	2
28-Jan-17	2017	January	4	Bukuya	Nadi	Western	Mumps	1
28-Jan-17	2017	January	4	Nailaga	Ba	Western	Mumps	2
28-Jan-17	2017	January	4	Sigatoka	Nadroga	Western	Mumps	2
28-Jan-17	2017	January	4	Sigatoka	Nadroga	Western	Mumps	2
28-Jan-17	2017	January	4	Sigatoka	Nadroga	Western	Mumps	3
28-Jan-17	2017	January	4	Lomawai	Nadroga	Western	Mumps	1
28-Jan-17	2017	January	4	Lomawai	Nadroga	Western	Mumps	2
28-Jan-17	2017	January	4	Raiwaqa - West	Nadroga	Western	Mumps	1
28-Jan-17	2017	January	4	Raiwaqa - West	Nadroga	Western	Mumps	1
28-Jan-17	2017	January	4	Raiwaqa - West	Nadroga	Western	Mumps	1
28-Jan-17	2017	January	4	Rabi	Cakaudrove	Northern	Mumps	1
28-Jan-17	2017	January	4	Wainunu	Bua	Northern	Mumps	1
28-Jan-17	2017	January	4	Wainunu	Bua	Northern	Mumps	1
28-Jan-17	2017	January	4	Wainunu	Bua	Northern	Mumps	1
28-Jan-17	2017	January	4	Wainunu	Bua	Northern	Mumps	1
28-Jan-17	2017	January	4	Wainunu	Bua	Northern	Mumps	1
28-Jan-17	2017	January	4	Wainunu	Bua	Northern	Mumps	1
28-Jan-17	2017	January	4	Levuka	Lomaiviti	Eastern	Mumps	2
28-Jan-17	2017	January	4	Levuka	Lomaiviti	Eastern	Mumps	5
28-Jan-17	2017	January	4	Levuka	Lomaiviti	Eastern	Mumps	6
31-Jan-17	2017	January	5	MIOT Pacific Hosp	Suva	Central	Mumps	1
04-Feb-17	2017	February	5	Family Health Clinic - Lautoka	Lautoka	Western	Mumps	1
04-Feb-17	2017	February	5	Polymedical Centre - Lautoka	Lautoka	Western	Mumps	1
04-Feb-17	2017	February	5	Polymedical Centre - Lautoka	Lautoka	Western	Mumps	1
04-Feb-17	2017	February	5	Polymedical Centre - Lautoka	Lautoka	Western	Mumps	1
04-Feb-17	2017	February	5	Sarada Medical Centre - Nadi	Nadi	Western	Mumps	1
04-Feb-17	2017	February	5	Makoi	Suva	Central	Mumps	1
04-Feb-17	2017	February	5	Makoi	Suva	Central	Mumps	1
04-Feb-17	2017	February	5	Makoi	Suva	Central	Mumps	1
04-Feb-17	2017	February	5	Raiwaqa - Suva	Suva	Central	Mumps	1
04-Feb-17	2017	February	5	Raiwaqa - Suva	Suva	Central	Mumps	1
04-Feb-17	2017	February	5	Valelevu	Suva	Central	Mumps	1
04-Feb-17	2017	February	5	Valelevu	Suva	Central	Mumps	1
04-Feb-17	2017	February	5	Nuffield HC	Suva	Central	Mumps	1
04-Feb-17	2017	February	5	Nuffield HC	Suva	Central	Mumps	1
04-Feb-17	2017	February	5	Nuffield HC	Suva	Central	Mumps	1
04-Feb-17	2017	February	5	Lami	Suva	Central	Mumps	1
04-Feb-17	2017	February	5	Lami	Suva	Central	Mumps	1
04-Feb-17	2017	February	5	Lami	Suva	Central	Mumps	1
04-Feb-17	2017	February	5	Lami	Suva	Central	Mumps	2
04-Feb-17	2017	February	5	Nausori	Rewa	Central	Mumps	1
04-Feb-17	2017	February	5	Nausori	Rewa	Central	Mumps	2
04-Feb-17	2017	February	5	Naqali	Naitasiri	Central	Mumps	1
04-Feb-17	2017	February	5	Natabua	Lautoka	Western	Mumps	1
04-Feb-17	2017	February	5	Natabua	Lautoka	Western	Mumps	1
04-Feb-17	2017	February	5	Natabua	Lautoka	Western	Mumps	1
04-Feb-17	2017	February	5	Natabua	Lautoka	Western	Mumps	1
04-Feb-17	2017	February	5	Punjas Medical	Lautoka	Western	Mumps	1
04-Feb-17	2017	February	5	Punjas Medical	Lautoka	Western	Mumps	1
04-Feb-17	2017	February	5	Namaka	Nadi	Western	Mumps	1
04-Feb-17	2017	February	5	Namaka	Nadi	Western	Mumps	1
04-Feb-17	2017	February	5	Sigatoka	Nadroga	Western	Mumps	1
04-Feb-17	2017	February	5	Sigatoka	Nadroga	Western	Mumps	1
04-Feb-17	2017	February	5	Sigatoka	Nadroga	Western	Mumps	2
04-Feb-17	2017	February	5	Raiwaqa - West	Nadroga	Western	Mumps	1
04-Feb-17	2017	February	5	Raiwaqa - West	Nadroga	Western	Mumps	1
04-Feb-17	2017	February	5	Nabouwalu	Bua	Northern	Mumps	1
04-Feb-17	2017	February	5	Kavala	Kadavu	Eastern	Mumps	1
08-Feb-17	2017	February	6	Daviqele	Kadavu	Eastern	Mumps	1
08-Feb-17	2017	February	6	Daviqele	Kadavu	Eastern	Mumps	1
11-Feb-17	2017	February	6	Family Health Clinic - Lautoka	Lautoka	Western	Mumps	1
11-Feb-17	2017	February	6	Family Health Clinic - Lautoka	Lautoka	Western	Mumps	1
11-Feb-17	2017	February	6	Family Health Clinic - Lautoka	Lautoka	Western	Mumps	1
11-Feb-17	2017	February	6	Family Health Clinic - Lautoka	Lautoka	Western	Mumps	1
11-Feb-17	2017	February	6	Family Health Clinic - Lautoka	Lautoka	Western	Mumps	1
11-Feb-17	2017	February	6	Sarada Medical Centre - Nadi	Nadi	Western	Mumps	1
11-Feb-17	2017	February	6	Makoi	Suva	Central	Mumps	1
11-Feb-17	2017	February	6	Makoi	Suva	Central	Mumps	1
11-Feb-17	2017	February	6	Makoi	Suva	Central	Mumps	1
11-Feb-17	2017	February	6	Makoi	Suva	Central	Mumps	1
11-Feb-17	2017	February	6	Makoi	Suva	Central	Mumps	1
11-Feb-17	2017	February	6	Makoi	Suva	Central	Mumps	1
11-Feb-17	2017	February	6	Makoi	Suva	Central	Mumps	1
11-Feb-17	2017	February	6	Makoi	Suva	Central	Mumps	1
11-Feb-17	2017	February	6	Makoi	Suva	Central	Mumps	1
11-Feb-17	2017	February	6	Raiwaqa - Suva	Suva	Central	Mumps	1
11-Feb-17	2017	February	6	Raiwaqa - Suva	Suva	Central	Mumps	3
11-Feb-17	2017	February	6	Valelevu	Suva	Central	Mumps	1
11-Feb-17	2017	February	6	Valelevu	Suva	Central	Mumps	1
11-Feb-17	2017	February	6	Valelevu	Suva	Central	Mumps	1
11-Feb-17	2017	February	6	Valelevu	Suva	Central	Mumps	1
11-Feb-17	2017	February	6	Valelevu	Suva	Central	Mumps	1
11-Feb-17	2017	February	6	Valelevu	Suva	Central	Mumps	1
11-Feb-17	2017	February	6	Valelevu	Suva	Central	Mumps	1
11-Feb-17	2017	February	6	Valelevu	Suva	Central	Mumps	1
11-Feb-17	2017	February	6	Valelevu	Suva	Central	Mumps	1
11-Feb-17	2017	February	6	Nuffield HC	Suva	Central	Mumps	1
11-Feb-17	2017	February	6	Nuffield HC	Suva	Central	Mumps	1
11-Feb-17	2017	February	6	Nuffield HC	Suva	Central	Mumps	1
11-Feb-17	2017	February	6	Nuffield HC	Suva	Central	Mumps	1
11-Feb-17	2017	February	6	Nuffield HC	Suva	Central	Mumps	3
11-Feb-17	2017	February	6	Natabua	Lautoka	Western	Mumps	1
11-Feb-17	2017	February	6	Natabua	Lautoka	Western	Mumps	1
11-Feb-17	2017	February	6	Natabua	Lautoka	Western	Mumps	1
11-Feb-17	2017	February	6	Natabua	Lautoka	Western	Mumps	1
11-Feb-17	2017	February	6	Natabua	Lautoka	Western	Mumps	1
11-Feb-17	2017	February	6	Punjas Medical	Lautoka	Western	Mumps	1
11-Feb-17	2017	February	6	Punjas Medical	Lautoka	Western	Mumps	2
11-Feb-17	2017	February	6	Namaka	Nadi	Western	Mumps	2
11-Feb-17	2017	February	6	Ba Mission	Ba	Western	Mumps	1
11-Feb-17	2017	February	6	Ba Mission	Ba	Western	Mumps	1
11-Feb-17	2017	February	6	Nailaga	Ba	Western	Mumps	2
11-Feb-17	2017	February	6	Nailaga	Ba	Western	Mumps	3
11-Feb-17	2017	February	6	Nailaga	Ba	Western	Mumps	4
11-Feb-17	2017	February	6	Nailaga	Ba	Western	Mumps	5
11-Feb-17	2017	February	6	Sigatoka	Nadroga	Western	Mumps	1
11-Feb-17	2017	February	6	Sigatoka	Nadroga	Western	Mumps	2
11-Feb-17	2017	February	6	Sigatoka	Nadroga	Western	Mumps	2
11-Feb-17	2017	February	6	Rabi	Cakaudrove	Northern	Mumps	1
11-Feb-17	2017	February	6	Nabouwalu	Bua	Northern	Mumps	1
11-Feb-17	2017	February	6	Nabouwalu	Bua	Northern	Mumps	2
11-Feb-17	2017	February	6	Levuka	Lomaiviti	Eastern	Mumps	1
11-Feb-17	2017	February	6	Levuka	Lomaiviti	Eastern	Mumps	2
11-Feb-17	2017	February	6	Daviqele	Kadavu	Eastern	Mumps	1
11-Feb-17	2017	February	6	Daviqele	Kadavu	Eastern	Mumps	3
18-Feb-17	2017	February	7	Family Health Clinic - Lautoka	Lautoka	Western	Mumps	1
18-Feb-17	2017	February	7	Family Health Clinic - Lautoka	Lautoka	Western	Mumps	1
18-Feb-17	2017	February	7	Sarada Medical Centre - Nadi	Nadi	Western	Mumps	1
18-Feb-17	2017	February	7	Sarada Medical Centre - Nadi	Nadi	Western	Mumps	1
18-Feb-17	2017	February	7	Makoi	Suva	Central	Mumps	1
18-Feb-17	2017	February	7	Makoi	Suva	Central	Mumps	1
18-Feb-17	2017	February	7	Makoi	Suva	Central	Mumps	1
18-Feb-17	2017	February	7	Makoi	Suva	Central	Mumps	1
18-Feb-17	2017	February	7	Makoi	Suva	Central	Mumps	1
18-Feb-17	2017	February	7	Makoi	Suva	Central	Mumps	1
18-Feb-17	2017	February	7	Raiwaqa - Suva	Suva	Central	Mumps	1
18-Feb-17	2017	February	7	Raiwaqa - Suva	Suva	Central	Mumps	2
18-Feb-17	2017	February	7	Nuffield HC	Suva	Central	Mumps	2
18-Feb-17	2017	February	7	Nausori	Rewa	Central	Mumps	2
18-Feb-17	2017	February	7	Nausori	Rewa	Central	Mumps	2
18-Feb-17	2017	February	7	Naqali	Naitasiri	Central	Mumps	1
18-Feb-17	2017	February	7	Punjas Medical	Lautoka	Western	Mumps	2
18-Feb-17	2017	February	7	Punjas Medical	Lautoka	Western	Mumps	13
18-Feb-17	2017	February	7	Namaka	Nadi	Western	Mumps	1
18-Feb-17	2017	February	7	Bukuya	Nadi	Western	Mumps	1
18-Feb-17	2017	February	7	Bukuya	Nadi	Western	Mumps	1
18-Feb-17	2017	February	7	Bukuya	Nadi	Western	Mumps	1
18-Feb-17	2017	February	7	Ba Mission	Ba	Western	Mumps	1
18-Feb-17	2017	February	7	Ba Mission	Ba	Western	Mumps	2
18-Feb-17	2017	February	7	Nailaga	Ba	Western	Mumps	1
18-Feb-17	2017	February	7	Nailaga	Ba	Western	Mumps	1
18-Feb-17	2017	February	7	Nailaga	Ba	Western	Mumps	1
18-Feb-17	2017	February	7	Nailaga	Ba	Western	Mumps	1
18-Feb-17	2017	February	7	Tavua	Tavua	Western	Mumps	1
18-Feb-17	2017	February	7	Tavua	Tavua	Western	Mumps	1
18-Feb-17	2017	February	7	Sigatoka	Nadroga	Western	Mumps	2
18-Feb-17	2017	February	7	Sigatoka	Nadroga	Western	Mumps	4
18-Feb-17	2017	February	7	Sigatoka	Nadroga	Western	Mumps	5
18-Feb-17	2017	February	7	Sigatoka	Nadroga	Western	Mumps	6
18-Feb-17	2017	February	7	Lomawai	Nadroga	Western	Mumps	1
18-Feb-17	2017	February	7	Lomawai	Nadroga	Western	Mumps	2
18-Feb-17	2017	February	7	Lomawai	Nadroga	Western	Mumps	2
18-Feb-17	2017	February	7	Vatukarasa	Nadroga	Western	Mumps	1
18-Feb-17	2017	February	7	Vatukarasa	Nadroga	Western	Mumps	1
18-Feb-17	2017	February	7	Rabi	Cakaudrove	Northern	Mumps	1
18-Feb-17	2017	February	7	Rabi	Cakaudrove	Northern	Mumps	1
18-Feb-17	2017	February	7	Rabi	Cakaudrove	Northern	Mumps	1
18-Feb-17	2017	February	7	Rabi	Cakaudrove	Northern	Mumps	1
18-Feb-17	2017	February	7	Rabi	Cakaudrove	Northern	Mumps	1
18-Feb-17	2017	February	7	Nabouwalu	Bua	Northern	Mumps	1
18-Feb-17	2017	February	7	Nabouwalu	Bua	Northern	Mumps	1
18-Feb-17	2017	February	7	Lekutu	Bua	Northern	Mumps	1
18-Feb-17	2017	February	7	Wainunu	Bua	Northern	Mumps	1
18-Feb-17	2017	February	7	Vuna	Taveuni	Northern	Mumps	1
18-Feb-17	2017	February	7	Levuka	Lomaiviti	Eastern	Mumps	1
18-Feb-17	2017	February	7	Levuka	Lomaiviti	Eastern	Mumps	1
18-Feb-17	2017	February	7	Kavala	Kadavu	Eastern	Mumps	1
18-Feb-17	2017	February	7	Daviqele	Kadavu	Eastern	Mumps	1
25-Feb-17	2017	February	8	Family Health Clinic - Lautoka	Lautoka	Western	Mumps	1
25-Feb-17	2017	February	8	Family Health Clinic - Lautoka	Lautoka	Western	Mumps	1
25-Feb-17	2017	February	8	Family Health Clinic - Lautoka	Lautoka	Western	Mumps	1
25-Feb-17	2017	February	8	Family Health Clinic - Lautoka	Lautoka	Western	Mumps	1
25-Feb-17	2017	February	8	Family Health Clinic - Lautoka	Lautoka	Western	Mumps	1
25-Feb-17	2017	February	8	Midtown Medical Centre - Ba	Ba	Western	Mumps	1
25-Feb-17	2017	February	8	Polymedical Centre - Lautoka	Lautoka	Western	Mumps	1
25-Feb-17	2017	February	8	Polymedical Centre - Lautoka	Lautoka	Western	Mumps	1
25-Feb-17	2017	February	8	Makoi	Suva	Central	Mumps	1
25-Feb-17	2017	February	8	Makoi	Suva	Central	Mumps	1
25-Feb-17	2017	February	8	Makoi	Suva	Central	Mumps	1
25-Feb-17	2017	February	8	Makoi	Suva	Central	Mumps	1
25-Feb-17	2017	February	8	Makoi	Suva	Central	Mumps	1
25-Feb-17	2017	February	8	Makoi	Suva	Central	Mumps	1
25-Feb-17	2017	February	8	Makoi	Suva	Central	Mumps	1
25-Feb-17	2017	February	8	Makoi	Suva	Central	Mumps	1
25-Feb-17	2017	February	8	Makoi	Suva	Central	Mumps	1
25-Feb-17	2017	February	8	Makoi	Suva	Central	Mumps	1
25-Feb-17	2017	February	8	Raiwaqa - Suva	Suva	Central	Mumps	1
25-Feb-17	2017	February	8	Raiwaqa - Suva	Suva	Central	Mumps	2
25-Feb-17	2017	February	8	Raiwaqa - Suva	Suva	Central	Mumps	3
25-Feb-17	2017	February	8	Valelevu	Suva	Central	Mumps	1
25-Feb-17	2017	February	8	Valelevu	Suva	Central	Mumps	1
25-Feb-17	2017	February	8	Valelevu	Suva	Central	Mumps	1
25-Feb-17	2017	February	8	Valelevu	Suva	Central	Mumps	1
25-Feb-17	2017	February	8	Nuffield HC	Suva	Central	Mumps	1
25-Feb-17	2017	February	8	Nuffield HC	Suva	Central	Mumps	1
25-Feb-17	2017	February	8	Nuffield HC	Suva	Central	Mumps	1
25-Feb-17	2017	February	8	Nuffield HC	Suva	Central	Mumps	1
25-Feb-17	2017	February	8	Lami	Suva	Central	Mumps	5
25-Feb-17	2017	February	8	Lami	Suva	Central	Mumps	6
25-Feb-17	2017	February	8	Vunidawa	Naitasiri	Central	Mumps	1
25-Feb-17	2017	February	8	Vunidawa	Naitasiri	Central	Mumps	2
25-Feb-17	2017	February	8	Naqali	Naitasiri	Central	Mumps	3
25-Feb-17	2017	February	8	Punjas Medical	Lautoka	Western	Mumps	3
25-Feb-17	2017	February	8	Punjas Medical	Lautoka	Western	Mumps	9
25-Feb-17	2017	February	8	Bukuya	Nadi	Western	Mumps	2
25-Feb-17	2017	February	8	Bukuya	Nadi	Western	Mumps	2
25-Feb-17	2017	February	8	Ba Mission	Ba	Western	Mumps	3
25-Feb-17	2017	February	8	Nailaga	Ba	Western	Mumps	2
25-Feb-17	2017	February	8	Nailaga	Ba	Western	Mumps	2
25-Feb-17	2017	February	8	Nailaga	Ba	Western	Mumps	2
25-Feb-17	2017	February	8	Nailaga	Ba	Western	Mumps	4
25-Feb-17	2017	February	8	Tavua	Tavua	Western	Mumps	1
25-Feb-17	2017	February	8	Sigatoka	Nadroga	Western	Mumps	3
25-Feb-17	2017	February	8	Sigatoka	Nadroga	Western	Mumps	3
25-Feb-17	2017	February	8	Sigatoka	Nadroga	Western	Mumps	3
25-Feb-17	2017	February	8	Sigatoka	Nadroga	Western	Mumps	4
25-Feb-17	2017	February	8	Lomawai	Nadroga	Western	Mumps	1
25-Feb-17	2017	February	8	Lomawai	Nadroga	Western	Mumps	2
25-Feb-17	2017	February	8	Lomawai	Nadroga	Western	Mumps	3
25-Feb-17	2017	February	8	Lomawai	Nadroga	Western	Mumps	3
25-Feb-17	2017	February	8	Keiyasi	Nadroga	Western	Mumps	2
25-Feb-17	2017	February	8	Raiwaqa - West	Nadroga	Western	Mumps	1
25-Feb-17	2017	February	8	Raiwaqa - West	Nadroga	Western	Mumps	1
25-Feb-17	2017	February	8	Raiwaqa - West	Nadroga	Western	Mumps	1
25-Feb-17	2017	February	8	Raiwaqa - West	Nadroga	Western	Mumps	1
25-Feb-17	2017	February	8	Wainikoro	Macuata	Northern	Mumps	1
25-Feb-17	2017	February	8	Wainikoro	Macuata	Northern	Mumps	1
25-Feb-17	2017	February	8	Wainikoro	Macuata	Northern	Mumps	1
25-Feb-17	2017	February	8	Seaqaqa	Macuata	Northern	Mumps	1
25-Feb-17	2017	February	8	Seaqaqa	Macuata	Northern	Mumps	1
25-Feb-17	2017	February	8	Nasea	Macuata	Northern	Mumps	7
25-Feb-17	2017	February	8	Nasea	Macuata	Northern	Mumps	8
25-Feb-17	2017	February	8	Natewa	Cakaudrove	Northern	Mumps	1
25-Feb-17	2017	February	8	Natewa	Cakaudrove	Northern	Mumps	1
25-Feb-17	2017	February	8	Rabi	Cakaudrove	Northern	Mumps	1
25-Feb-17	2017	February	8	Nabouwalu	Bua	Northern	Mumps	1
25-Feb-17	2017	February	8	Nabouwalu	Bua	Northern	Mumps	1
25-Feb-17	2017	February	8	Levuka	Lomaiviti	Eastern	Mumps	1
25-Feb-17	2017	February	8	Levuka	Lomaiviti	Eastern	Mumps	1
25-Feb-17	2017	February	8	Lakeba	Lakeba	Eastern	Mumps	1
25-Feb-17	2017	February	8	Kavala	Kadavu	Eastern	Mumps	1
25-Feb-17	2017	February	8	Daviqele	Kadavu	Eastern	Mumps	1
25-Feb-17	2017	February	8	Daviqele	Kadavu	Eastern	Mumps	3
25-Feb-17	2017	February	8	Daviqele	Kadavu	Eastern	Mumps	1
04-Mar-17	2017	March	9	Family Health Clinic - Lautoka	Lautoka	Western	Mumps	1
04-Mar-17	2017	March	9	Family Health Clinic - Lautoka	Lautoka	Western	Mumps	1
04-Mar-17	2017	March	9	Family Health Clinic - Lautoka	Lautoka	Western	Mumps	1
04-Mar-17	2017	March	9	Sarada Medical Centre - Nadi	Nadi	Western	Mumps	1
04-Mar-17	2017	March	9	Sarada Medical Centre - Nadi	Nadi	Western	Mumps	1
04-Mar-17	2017	March	9	Sarada Medical Centre - Nadi	Nadi	Western	Mumps	1
04-Mar-17	2017	March	9	Sarada Medical Centre - Nadi	Nadi	Western	Mumps	1
04-Mar-17	2017	March	9	Makoi	Suva	Central	Mumps	1
04-Mar-17	2017	March	9	Makoi	Suva	Central	Mumps	1
04-Mar-17	2017	March	9	Makoi	Suva	Central	Mumps	1
04-Mar-17	2017	March	9	Makoi	Suva	Central	Mumps	1
04-Mar-17	2017	March	9	Makoi	Suva	Central	Mumps	1
04-Mar-17	2017	March	9	Makoi	Suva	Central	Mumps	1
04-Mar-17	2017	March	9	Makoi	Suva	Central	Mumps	1
04-Mar-17	2017	March	9	Makoi	Suva	Central	Mumps	1
04-Mar-17	2017	March	9	Makoi	Suva	Central	Mumps	1
04-Mar-17	2017	March	9	Makoi	Suva	Central	Mumps	1
04-Mar-17	2017	March	9	Makoi	Suva	Central	Mumps	1
04-Mar-17	2017	March	9	Makoi	Suva	Central	Mumps	1
04-Mar-17	2017	March	9	Raiwaqa - Suva	Suva	Central	Mumps	1
04-Mar-17	2017	March	9	Raiwaqa - Suva	Suva	Central	Mumps	2
04-Mar-17	2017	March	9	Naulu	Rewa	Central	Mumps	1
04-Mar-17	2017	March	9	Naulu	Rewa	Central	Mumps	2
04-Mar-17	2017	March	9	Valelevu	Suva	Central	Mumps	1
04-Mar-17	2017	March	9	Nuffield HC	Suva	Central	Mumps	1
04-Mar-17	2017	March	9	Nuffield HC	Suva	Central	Mumps	2
04-Mar-17	2017	March	9	Nausori	Rewa	Central	Mumps	1
04-Mar-17	2017	March	9	Lodoni	Tailevu	Central	Mumps	6
04-Mar-17	2017	March	9	Naqali	Naitasiri	Central	Mumps	1
04-Mar-17	2017	March	9	Naqali	Naitasiri	Central	Mumps	2
04-Mar-17	2017	March	9	Punjas Medical	Lautoka	Western	Mumps	3
04-Mar-17	2017	March	9	Punjas Medical	Lautoka	Western	Mumps	4
04-Mar-17	2017	March	9	Namaka	Nadi	Western	Mumps	1
04-Mar-17	2017	March	9	Namaka	Nadi	Western	Mumps	2
04-Mar-17	2017	March	9	Bukuya	Nadi	Western	Mumps	1
04-Mar-17	2017	March	9	Bukuya	Nadi	Western	Mumps	1
04-Mar-17	2017	March	9	Balevuto	Ba	Western	Mumps	2
04-Mar-17	2017	March	9	Balevuto	Ba	Western	Mumps	3
04-Mar-17	2017	March	9	Ba Mission	Ba	Western	Mumps	2
04-Mar-17	2017	March	9	Ba Mission	Ba	Western	Mumps	2
04-Mar-17	2017	March	9	Ba Mission	Ba	Western	Mumps	3
04-Mar-17	2017	March	9	Ba Mission	Ba	Western	Mumps	3
04-Mar-17	2017	March	9	Nailaga	Ba	Western	Mumps	1
04-Mar-17	2017	March	9	Nailaga	Ba	Western	Mumps	2
04-Mar-17	2017	March	9	Nailaga	Ba	Western	Mumps	2
04-Mar-17	2017	March	9	Nailaga	Ba	Western	Mumps	5
04-Mar-17	2017	March	9	Sigatoka	Nadroga	Western	Mumps	2
04-Mar-17	2017	March	9	Sigatoka	Nadroga	Western	Mumps	3
04-Mar-17	2017	March	9	Sigatoka	Nadroga	Western	Mumps	5
04-Mar-17	2017	March	9	Sigatoka	Nadroga	Western	Mumps	7
04-Mar-17	2017	March	9	Lomawai	Nadroga	Western	Mumps	1
04-Mar-17	2017	March	9	Lomawai	Nadroga	Western	Mumps	2
04-Mar-17	2017	March	9	Keiyasi	Nadroga	Western	Mumps	2
04-Mar-17	2017	March	9	Raiwaqa - West	Nadroga	Western	Mumps	1
04-Mar-17	2017	March	9	Raiwaqa - West	Nadroga	Western	Mumps	1
04-Mar-17	2017	March	9	Raiwaqa - West	Nadroga	Western	Mumps	1
04-Mar-17	2017	March	9	Raiwaqa - West	Nadroga	Western	Mumps	1
04-Mar-17	2017	March	9	Raiwaqa - West	Nadroga	Western	Mumps	1
04-Mar-17	2017	March	9	Raiwaqa - West	Nadroga	Western	Mumps	1
04-Mar-17	2017	March	9	Raiwaqa - West	Nadroga	Western	Mumps	1
04-Mar-17	2017	March	9	Raiwaqa - West	Nadroga	Western	Mumps	1
04-Mar-17	2017	March	9	Raiwaqa - West	Nadroga	Western	Mumps	1
04-Mar-17	2017	March	9	Raiwaqa - West	Nadroga	Western	Mumps	1
04-Mar-17	2017	March	9	Raiwaqa - West	Nadroga	Western	Mumps	1
04-Mar-17	2017	March	9	Raiwaqa - West	Nadroga	Western	Mumps	1
04-Mar-17	2017	March	9	Vatulele	Nadroga	Western	Mumps	1
04-Mar-17	2017	March	9	Wainikoro	Macuata	Northern	Mumps	1
04-Mar-17	2017	March	9	Wainikoro	Macuata	Northern	Mumps	1
04-Mar-17	2017	March	9	Lagi	Macuata	Northern	Mumps	1
04-Mar-17	2017	March	9	Lagi	Macuata	Northern	Mumps	1
04-Mar-17	2017	March	9	Lagi	Macuata	Northern	Mumps	1
04-Mar-17	2017	March	9	Lagi	Macuata	Northern	Mumps	1
04-Mar-17	2017	March	9	Lagi	Macuata	Northern	Mumps	1
04-Mar-17	2017	March	9	Lagi	Macuata	Northern	Mumps	1
04-Mar-17	2017	March	9	Seaqaqa	Macuata	Northern	Mumps	1
04-Mar-17	2017	March	9	Seaqaqa	Macuata	Northern	Mumps	1
04-Mar-17	2017	March	9	Seaqaqa	Macuata	Northern	Mumps	1
04-Mar-17	2017	March	9	Seaqaqa	Macuata	Northern	Mumps	1
04-Mar-17	2017	March	9	Seaqaqa	Macuata	Northern	Mumps	1
04-Mar-17	2017	March	9	Seaqaqa	Macuata	Northern	Mumps	1
04-Mar-17	2017	March	9	Nasea	Macuata	Northern	Mumps	8
04-Mar-17	2017	March	9	Rabi	Cakaudrove	Northern	Mumps	1
04-Mar-17	2017	March	9	Rabi	Cakaudrove	Northern	Mumps	1
04-Mar-17	2017	March	9	Rabi	Cakaudrove	Northern	Mumps	1
04-Mar-17	2017	March	9	Korotasere	Cakaudrove	Northern	Mumps	1
04-Mar-17	2017	March	9	Nabouwalu	Bua	Northern	Mumps	1
04-Mar-17	2017	March	9	Lekutu	Bua	Northern	Mumps	1
04-Mar-17	2017	March	9	Wainunu	Bua	Northern	Mumps	1
04-Mar-17	2017	March	9	Wainunu	Bua	Northern	Mumps	1
04-Mar-17	2017	March	9	Levuka	Lomaiviti	Eastern	Mumps	1
04-Mar-17	2017	March	9	Levuka	Lomaiviti	Eastern	Mumps	1
04-Mar-17	2017	March	9	Levuka	Lomaiviti	Eastern	Mumps	2
04-Mar-17	2017	March	9	Levuka	Lomaiviti	Eastern	Mumps	8
04-Mar-17	2017	March	9	Kavala	Kadavu	Eastern	Mumps	1
04-Mar-17	2017	March	9	Kavala	Kadavu	Eastern	Mumps	1
04-Mar-17	2017	March	9	Daviqele	Kadavu	Eastern	Mumps	2
04-Mar-17	2017	March	9	Daviqele	Kadavu	Eastern	Mumps	7
04-Mar-17	2017	March	9	Daviqele	Kadavu	Eastern	Mumps	1
11-Mar-17	2017	March	10	Family Health Clinic - Lautoka	Lautoka	Western	Mumps	1
11-Mar-17	2017	March	10	Family Health Clinic - Lautoka	Lautoka	Western	Mumps	1
11-Mar-17	2017	March	10	Family Health Clinic - Lautoka	Lautoka	Western	Mumps	1
11-Mar-17	2017	March	10	Family Health Clinic - Lautoka	Lautoka	Western	Mumps	1
11-Mar-17	2017	March	10	Family Health Clinic - Lautoka	Lautoka	Western	Mumps	1
11-Mar-17	2017	March	10	Wellcare Medical Centre - Ba	Ba	Western	Mumps	1
11-Mar-17	2017	March	10	Wellcare Medical Centre - Ba	Ba	Western	Mumps	1
11-Mar-17	2017	March	10	Wellcare Medical Centre - Ba	Ba	Western	Mumps	1
11-Mar-17	2017	March	10	Wellcare Medical Centre - Ba	Ba	Western	Mumps	1
11-Mar-17	2017	March	10	Wellcare Medical Centre - Ba	Ba	Western	Mumps	1
11-Mar-17	2017	March	10	Wellcare Medical Centre - Ba	Ba	Western	Mumps	1
11-Mar-17	2017	March	10	Wellcare Medical Centre - Ba	Ba	Western	Mumps	1
11-Mar-17	2017	March	10	Makoi	Suva	Central	Mumps	1
11-Mar-17	2017	March	10	Makoi	Suva	Central	Mumps	1
11-Mar-17	2017	March	10	Makoi	Suva	Central	Mumps	1
11-Mar-17	2017	March	10	Makoi	Suva	Central	Mumps	1
11-Mar-17	2017	March	10	Makoi	Suva	Central	Mumps	1
11-Mar-17	2017	March	10	Makoi	Suva	Central	Mumps	1
11-Mar-17	2017	March	10	Makoi	Suva	Central	Mumps	1
11-Mar-17	2017	March	10	Makoi	Suva	Central	Mumps	1
11-Mar-17	2017	March	10	Naulu	Rewa	Central	Mumps	1
11-Mar-17	2017	March	10	Naulu	Rewa	Central	Mumps	1
11-Mar-17	2017	March	10	Lami	Suva	Central	Mumps	2
11-Mar-17	2017	March	10	Lami	Suva	Central	Mumps	3
11-Mar-17	2017	March	10	Nausori	Rewa	Central	Mumps	1
11-Mar-17	2017	March	10	Nausori	Rewa	Central	Mumps	1
11-Mar-17	2017	March	10	Nausori	Rewa	Central	Mumps	1
11-Mar-17	2017	March	10	Lodoni	Tailevu	Central	Mumps	4
11-Mar-17	2017	March	10	Vunidawa	Naitasiri	Central	Mumps	1
11-Mar-17	2017	March	10	Naqali	Naitasiri	Central	Mumps	1
11-Mar-17	2017	March	10	Naqali	Naitasiri	Central	Mumps	9
11-Mar-17	2017	March	10	Nakorosule	Naitasiri	Central	Mumps	4
11-Mar-17	2017	March	10	Nacula	Lautoka	Western	Mumps	3
11-Mar-17	2017	March	10	Punjas Medical	Lautoka	Western	Mumps	5
11-Mar-17	2017	March	10	Punjas Medical	Lautoka	Western	Mumps	7
11-Mar-17	2017	March	10	Balevuto	Ba	Western	Mumps	1
11-Mar-17	2017	March	10	Ba Mission	Ba	Western	Mumps	2
11-Mar-17	2017	March	10	Ba Mission	Ba	Western	Mumps	2
11-Mar-17	2017	March	10	Ba Mission	Ba	Western	Mumps	2
11-Mar-17	2017	March	10	Ba Mission	Ba	Western	Mumps	3
11-Mar-17	2017	March	10	Nailaga	Ba	Western	Mumps	1
11-Mar-17	2017	March	10	Nailaga	Ba	Western	Mumps	1
11-Mar-17	2017	March	10	Nailaga	Ba	Western	Mumps	3
11-Mar-17	2017	March	10	Nailaga	Ba	Western	Mumps	5
11-Mar-17	2017	March	10	Sigatoka	Nadroga	Western	Mumps	4
11-Mar-17	2017	March	10	Sigatoka	Nadroga	Western	Mumps	6
11-Mar-17	2017	March	10	Sigatoka	Nadroga	Western	Mumps	6
11-Mar-17	2017	March	10	Sigatoka	Nadroga	Western	Mumps	7
11-Mar-17	2017	March	10	Lomawai	Nadroga	Western	Mumps	1
11-Mar-17	2017	March	10	Lomawai	Nadroga	Western	Mumps	1
11-Mar-17	2017	March	10	Lomawai	Nadroga	Western	Mumps	2
11-Mar-17	2017	March	10	Lomawai	Nadroga	Western	Mumps	3
11-Mar-17	2017	March	10	Keiyasi	Nadroga	Western	Mumps	1
11-Mar-17	2017	March	10	Keiyasi	Nadroga	Western	Mumps	2
11-Mar-17	2017	March	10	Raiwaqa - West	Nadroga	Western	Mumps	1
11-Mar-17	2017	March	10	Raiwaqa - West	Nadroga	Western	Mumps	1
11-Mar-17	2017	March	10	Raiwaqa - West	Nadroga	Western	Mumps	1
11-Mar-17	2017	March	10	Raiwaqa - West	Nadroga	Western	Mumps	1
11-Mar-17	2017	March	10	Vatulele	Nadroga	Western	Mumps	2
11-Mar-17	2017	March	10	Vatukarasa	Nadroga	Western	Mumps	1
11-Mar-17	2017	March	10	Vatukarasa	Nadroga	Western	Mumps	1
11-Mar-17	2017	March	10	Wainikoro	Macuata	Northern	Mumps	1
11-Mar-17	2017	March	10	Dreketi	Macuata	Northern	Mumps	3
11-Mar-17	2017	March	10	Dreketi	Macuata	Northern	Mumps	6
11-Mar-17	2017	March	10	Seaqaqa	Macuata	Northern	Mumps	1
11-Mar-17	2017	March	10	Seaqaqa	Macuata	Northern	Mumps	1
11-Mar-17	2017	March	10	Seaqaqa	Macuata	Northern	Mumps	1
11-Mar-17	2017	March	10	Seaqaqa	Macuata	Northern	Mumps	1
11-Mar-17	2017	March	10	Seaqaqa	Macuata	Northern	Mumps	1
11-Mar-17	2017	March	10	Seaqaqa	Macuata	Northern	Mumps	1
11-Mar-17	2017	March	10	Seaqaqa	Macuata	Northern	Mumps	1
11-Mar-17	2017	March	10	Seaqaqa	Macuata	Northern	Mumps	1
11-Mar-17	2017	March	10	Seaqaqa	Macuata	Northern	Mumps	1
11-Mar-17	2017	March	10	Seaqaqa	Macuata	Northern	Mumps	1
11-Mar-17	2017	March	10	Seaqaqa	Macuata	Northern	Mumps	1
11-Mar-17	2017	March	10	Seaqaqa	Macuata	Northern	Mumps	1
11-Mar-17	2017	March	10	Nasea	Macuata	Northern	Mumps	10
11-Mar-17	2017	March	10	Korotasere	Cakaudrove	Northern	Mumps	1
11-Mar-17	2017	March	10	Korotasere	Cakaudrove	Northern	Mumps	1
11-Mar-17	2017	March	10	Nabouwalu	Bua	Northern	Mumps	2
11-Mar-17	2017	March	10	Lekutu	Bua	Northern	Mumps	1
11-Mar-17	2017	March	10	Lekutu	Bua	Northern	Mumps	1
11-Mar-17	2017	March	10	Wainunu	Bua	Northern	Mumps	1
11-Mar-17	2017	March	10	Waiyevo	Taveuni	Northern	Mumps	1
11-Mar-17	2017	March	10	Waiyevo	Taveuni	Northern	Mumps	2
11-Mar-17	2017	March	10	Levuka	Lomaiviti	Eastern	Mumps	1
11-Mar-17	2017	March	10	Levuka	Lomaiviti	Eastern	Mumps	2
11-Mar-17	2017	March	10	Levuka	Lomaiviti	Eastern	Mumps	3
11-Mar-17	2017	March	10	Lakeba	Lakeba	Eastern	Mumps	1
11-Mar-17	2017	March	10	Lakeba	Lakeba	Eastern	Mumps	1
11-Mar-17	2017	March	10	Kavala	Kadavu	Eastern	Mumps	1
11-Mar-17	2017	March	10	Kavala	Kadavu	Eastern	Mumps	1
11-Mar-17	2017	March	10	Daviqele	Kadavu	Eastern	Mumps	1
11-Mar-17	2017	March	10	Daviqele	Kadavu	Eastern	Mumps	1
18-Mar-17	2017	March	11	Family Health Clinic - Lautoka	Lautoka	Western	Mumps	1
18-Mar-17	2017	March	11	Family Health Clinic - Lautoka	Lautoka	Western	Mumps	1
18-Mar-17	2017	March	11	Family Health Clinic - Lautoka	Lautoka	Western	Mumps	1
18-Mar-17	2017	March	11	Family Health Clinic - Lautoka	Lautoka	Western	Mumps	1
18-Mar-17	2017	March	11	Family Health Clinic - Lautoka	Lautoka	Western	Mumps	1
18-Mar-17	2017	March	11	Makoi	Suva	Central	Mumps	1
18-Mar-17	2017	March	11	Makoi	Suva	Central	Mumps	1
18-Mar-17	2017	March	11	Makoi	Suva	Central	Mumps	1
18-Mar-17	2017	March	11	Makoi	Suva	Central	Mumps	1
18-Mar-17	2017	March	11	Makoi	Suva	Central	Mumps	1
18-Mar-17	2017	March	11	Makoi	Suva	Central	Mumps	1
18-Mar-17	2017	March	11	Makoi	Suva	Central	Mumps	1
18-Mar-17	2017	March	11	Makoi	Suva	Central	Mumps	1
18-Mar-17	2017	March	11	Makoi	Suva	Central	Mumps	1
18-Mar-17	2017	March	11	Makoi	Suva	Central	Mumps	1
18-Mar-17	2017	March	11	Makoi	Suva	Central	Mumps	1
18-Mar-17	2017	March	11	Makoi	Suva	Central	Mumps	1
18-Mar-17	2017	March	11	Makoi	Suva	Central	Mumps	1
18-Mar-17	2017	March	11	Makoi	Suva	Central	Mumps	1
18-Mar-17	2017	March	11	Makoi	Suva	Central	Mumps	1
18-Mar-17	2017	March	11	Makoi	Suva	Central	Mumps	1
18-Mar-17	2017	March	11	Makoi	Suva	Central	Mumps	1
18-Mar-17	2017	March	11	Makoi	Suva	Central	Mumps	1
18-Mar-17	2017	March	11	Makoi	Suva	Central	Mumps	1
18-Mar-17	2017	March	11	Makoi	Suva	Central	Mumps	1
18-Mar-17	2017	March	12	Naulu	Rewa	Central	Mumps	4
18-Mar-17	2017	March	12	Naulu	Rewa	Central	Mumps	5
18-Mar-17	2017	March	11	Nuffield HC	Suva	Central	Mumps	1
18-Mar-17	2017	March	11	Nuffield HC	Suva	Central	Mumps	1
18-Mar-17	2017	March	11	Nausori	Rewa	Central	Mumps	1
18-Mar-17	2017	March	11	Nausori	Rewa	Central	Mumps	1
18-Mar-17	2017	March	11	Nausori	Rewa	Central	Mumps	1
18-Mar-17	2017	March	11	Nausori	Rewa	Central	Mumps	1
18-Mar-17	2017	March	11	Nausori	Rewa	Central	Mumps	1
18-Mar-17	2017	March	11	Nausori	Rewa	Central	Mumps	2
18-Mar-17	2017	March	11	Lodoni	Tailevu	Central	Mumps	2
18-Mar-17	2017	March	11	Vunidawa	Naitasiri	Central	Mumps	1
18-Mar-17	2017	March	11	Vunidawa	Naitasiri	Central	Mumps	1
18-Mar-17	2017	March	11	Naqali	Naitasiri	Central	Mumps	1
18-Mar-17	2017	March	11	Naqali	Naitasiri	Central	Mumps	12
18-Mar-17	2017	March	11	Nakorosule	Naitasiri	Central	Mumps	1
18-Mar-17	2017	March	11	Nakorosule	Naitasiri	Central	Mumps	2
18-Mar-17	2017	March	11	Nacula	Lautoka	Western	Mumps	1
18-Mar-17	2017	March	11	Punjas Medical	Lautoka	Western	Mumps	5
18-Mar-17	2017	March	11	Punjas Medical	Lautoka	Western	Mumps	10
18-Mar-17	2017	March	11	Namaka	Nadi	Western	Mumps	1
18-Mar-17	2017	March	11	Bukuya	Nadi	Western	Mumps	1
18-Mar-17	2017	March	11	Bukuya	Nadi	Western	Mumps	2
18-Mar-17	2017	March	11	Ba Mission	Ba	Western	Mumps	2
18-Mar-17	2017	March	11	Ba Mission	Ba	Western	Mumps	2
18-Mar-17	2017	March	11	Ba Mission	Ba	Western	Mumps	4
18-Mar-17	2017	March	11	Ba Mission	Ba	Western	Mumps	4
18-Mar-17	2017	March	11	Nailaga	Ba	Western	Mumps	1
18-Mar-17	2017	March	11	Nailaga	Ba	Western	Mumps	2
18-Mar-17	2017	March	11	Nailaga	Ba	Western	Mumps	4
18-Mar-17	2017	March	11	Nailaga	Ba	Western	Mumps	5
18-Mar-17	2017	March	11	Sigatoka	Nadroga	Western	Mumps	3
18-Mar-17	2017	March	11	Sigatoka	Nadroga	Western	Mumps	5
18-Mar-17	2017	March	11	Sigatoka	Nadroga	Western	Mumps	6
18-Mar-17	2017	March	11	Sigatoka	Nadroga	Western	Mumps	7
18-Mar-17	2017	March	11	Sigatoka	Nadroga	Western	Mumps	1
18-Mar-17	2017	March	11	Sigatoka	Nadroga	Western	Mumps	1
18-Mar-17	2017	March	11	Sigatoka	Nadroga	Western	Mumps	1
18-Mar-17	2017	March	11	Lomawai	Nadroga	Western	Mumps	1
18-Mar-17	2017	March	11	Lomawai	Nadroga	Western	Mumps	1
18-Mar-17	2017	March	11	Lomawai	Nadroga	Western	Mumps	2
18-Mar-17	2017	March	11	Lomawai	Nadroga	Western	Mumps	2
18-Mar-17	2017	March	11	Keiyasi	Nadroga	Western	Mumps	1
18-Mar-17	2017	March	11	Keiyasi	Nadroga	Western	Mumps	3
18-Mar-17	2017	March	11	Raiwaqa - West	Nadroga	Western	Mumps	1
18-Mar-17	2017	March	11	Raiwaqa - West	Nadroga	Western	Mumps	1
18-Mar-17	2017	March	11	Raiwaqa - West	Nadroga	Western	Mumps	1
18-Mar-17	2017	March	11	Cuvu	Nadroga	Western	Mumps	1
18-Mar-17	2017	March	11	Cuvu	Nadroga	Western	Mumps	1
18-Mar-17	2017	March	11	Vatukarasa	Nadroga	Western	Mumps	1
18-Mar-17	2017	March	11	Wainikoro	Macuata	Northern	Mumps	1
18-Mar-17	2017	March	11	Wainikoro	Macuata	Northern	Mumps	1
18-Mar-17	2017	March	11	Lagi	Macuata	Northern	Mumps	1
18-Mar-17	2017	March	11	Lagi	Macuata	Northern	Mumps	1
18-Mar-17	2017	March	11	Lagi	Macuata	Northern	Mumps	1
18-Mar-17	2017	March	11	Lagi	Macuata	Northern	Mumps	1
18-Mar-17	2017	March	11	Lagi	Macuata	Northern	Mumps	1
18-Mar-17	2017	March	11	Lagi	Macuata	Northern	Mumps	1
18-Mar-17	2017	March	11	Dreketi	Macuata	Northern	Mumps	1
18-Mar-17	2017	March	11	Dreketi	Macuata	Northern	Mumps	1
18-Mar-17	2017	March	11	Seaqaqa	Macuata	Northern	Mumps	1
18-Mar-17	2017	March	11	Seaqaqa	Macuata	Northern	Mumps	1
18-Mar-17	2017	March	11	Seaqaqa	Macuata	Northern	Mumps	1
18-Mar-17	2017	March	11	Seaqaqa	Macuata	Northern	Mumps	1
18-Mar-17	2017	March	11	Seaqaqa	Macuata	Northern	Mumps	1
18-Mar-17	2017	March	11	Seaqaqa	Macuata	Northern	Mumps	1
18-Mar-17	2017	March	11	Seaqaqa	Macuata	Northern	Mumps	1
18-Mar-17	2017	March	11	Seaqaqa	Macuata	Northern	Mumps	1
18-Mar-17	2017	March	11	Seaqaqa	Macuata	Northern	Mumps	1
18-Mar-17	2017	March	11	Seaqaqa	Macuata	Northern	Mumps	1
18-Mar-17	2017	March	11	Seaqaqa	Macuata	Northern	Mumps	1
18-Mar-17	2017	March	11	Seaqaqa	Macuata	Northern	Mumps	1
18-Mar-17	2017	March	11	Seaqaqa	Macuata	Northern	Mumps	1
18-Mar-17	2017	March	11	Seaqaqa	Macuata	Northern	Mumps	1
18-Mar-17	2017	March	11	Nasea	Macuata	Northern	Mumps	9
18-Mar-17	2017	March	11	Saqani	Cakaudrove	Northern	Mumps	1
18-Mar-17	2017	March	11	Saqani	Cakaudrove	Northern	Mumps	1
18-Mar-17	2017	March	11	Saqani	Cakaudrove	Northern	Mumps	1
18-Mar-17	2017	March	11	Saqani	Cakaudrove	Northern	Mumps	1
18-Mar-17	2017	March	11	Rabi	Cakaudrove	Northern	Mumps	1
18-Mar-17	2017	March	11	Rabi	Cakaudrove	Northern	Mumps	1
18-Mar-17	2017	March	11	Rabi	Cakaudrove	Northern	Mumps	1
18-Mar-17	2017	March	11	Rabi	Cakaudrove	Northern	Mumps	1
18-Mar-17	2017	March	11	Nabouwalu	Bua	Northern	Mumps	2
18-Mar-17	2017	March	11	Nabouwalu	Bua	Northern	Mumps	3
18-Mar-17	2017	March	11	Lekutu	Bua	Northern	Mumps	1
18-Mar-17	2017	March	11	Lekutu	Bua	Northern	Mumps	1
18-Mar-17	2017	March	11	Lekutu	Bua	Northern	Mumps	1
18-Mar-17	2017	March	11	Lekutu	Bua	Northern	Mumps	1
18-Mar-17	2017	March	11	Wainunu	Bua	Northern	Mumps	1
18-Mar-17	2017	March	11	Wainunu	Bua	Northern	Mumps	1
18-Mar-17	2017	March	11	Wainunu	Bua	Northern	Mumps	1
18-Mar-17	2017	March	11	Wainunu	Bua	Northern	Mumps	1
18-Mar-17	2017	March	11	Wainunu	Bua	Northern	Mumps	1
18-Mar-17	2017	March	11	Wainunu	Bua	Northern	Mumps	1
18-Mar-17	2017	March	11	Wainunu	Bua	Northern	Mumps	1
18-Mar-17	2017	March	11	Levuka	Lomaiviti	Eastern	Mumps	1
18-Mar-17	2017	March	11	Levuka	Lomaiviti	Eastern	Mumps	1
18-Mar-17	2017	March	11	Levuka	Lomaiviti	Eastern	Mumps	2
18-Mar-17	2017	March	11	Lakeba	Lakeba	Eastern	Mumps	1
18-Mar-17	2017	March	11	Lakeba	Lakeba	Eastern	Mumps	4
18-Mar-17	2017	March	11	Daviqele	Kadavu	Eastern	Mumps	1
18-Mar-17	2017	March	11	Daviqele	Kadavu	Eastern	Mumps	1
18-Mar-17	2017	March	11	Daviqele	Kadavu	Eastern	Mumps	1
22-Mar-17	2017	March	12	Raiwaqa - West	Nadroga	Western	Mumps	1
22-Mar-17	2017	March	12	Raiwaqa - West	Nadroga	Western	Mumps	1
22-Mar-17	2017	March	12	Raiwaqa - West	Nadroga	Western	Mumps	1
22-Mar-17	2017	March	12	Raiwaqa - West	Nadroga	Western	Mumps	1
25-Mar-17	2017	March	12	Al Shifa Medical Centre - Ba	Ba	Western	Mumps	1
25-Mar-17	2017	March	12	Al Shifa Medical Centre - Ba	Ba	Western	Mumps	1
25-Mar-17	2017	March	12	Dr Satish C Awadh - Lautoka	Lautoka	Western	Mumps	1
25-Mar-17	2017	March	12	Dr Satish C Awadh - Lautoka	Lautoka	Western	Mumps	1
25-Mar-17	2017	March	12	Family Health Clinic - Lautoka	Lautoka	Western	Mumps	1
25-Mar-17	2017	March	12	Family Health Clinic - Lautoka	Lautoka	Western	Mumps	1
25-Mar-17	2017	March	12	Family Health Clinic - Lautoka	Lautoka	Western	Mumps	1
25-Mar-17	2017	March	12	Family Health Clinic - Lautoka	Lautoka	Western	Mumps	1
25-Mar-17	2017	March	12	Family Health Clinic - Lautoka	Lautoka	Western	Mumps	1
25-Mar-17	2017	March	12	Family Health Clinic - Lautoka	Lautoka	Western	Mumps	1
25-Mar-17	2017	March	12	Family Health Clinic - Lautoka	Lautoka	Western	Mumps	1
25-Mar-17	2017	March	12	Family Health Clinic - Lautoka	Lautoka	Western	Mumps	1
25-Mar-17	2017	March	12	Family Health Clinic - Lautoka	Lautoka	Western	Mumps	1
25-Mar-17	2017	March	12	Sarada Medical Centre - Nadi	Nadi	Western	Mumps	1
25-Mar-17	2017	March	12	Sarada Medical Centre - Nadi	Nadi	Western	Mumps	1
25-Mar-17	2017	March	12	Sarada Medical Centre - Nadi	Nadi	Western	Mumps	1
25-Mar-17	2017	March	12	Makoi	Suva	Central	Mumps	1
25-Mar-17	2017	March	12	Makoi	Suva	Central	Mumps	1
25-Mar-17	2017	March	12	Makoi	Suva	Central	Mumps	1
25-Mar-17	2017	March	12	Makoi	Suva	Central	Mumps	1
25-Mar-17	2017	March	12	Makoi	Suva	Central	Mumps	1
25-Mar-17	2017	March	12	Makoi	Suva	Central	Mumps	1
25-Mar-17	2017	March	12	Makoi	Suva	Central	Mumps	1
25-Mar-17	2017	March	12	Makoi	Suva	Central	Mumps	1
25-Mar-17	2017	March	12	Makoi	Suva	Central	Mumps	1
25-Mar-17	2017	March	12	Makoi	Suva	Central	Mumps	1
25-Mar-17	2017	March	12	Makoi	Suva	Central	Mumps	1
25-Mar-17	2017	March	12	Makoi	Suva	Central	Mumps	1
25-Mar-17	2017	March	12	Makoi	Suva	Central	Mumps	1
25-Mar-17	2017	March	12	Makoi	Suva	Central	Mumps	1
25-Mar-17	2017	March	12	Makoi	Suva	Central	Mumps	1
25-Mar-17	2017	March	12	Makoi	Suva	Central	Mumps	1
25-Mar-17	2017	March	12	Makoi	Suva	Central	Mumps	1
25-Mar-17	2017	March	12	Makoi	Suva	Central	Mumps	1
25-Mar-17	2017	March	12	Naulu	Rewa	Central	Mumps	2
25-Mar-17	2017	March	12	Naulu	Rewa	Central	Mumps	3
25-Mar-17	2017	March	12	Nuffield HC	Suva	Central	Mumps	1
25-Mar-17	2017	March	12	Nuffield HC	Suva	Central	Mumps	1
25-Mar-17	2017	March	12	Nausori	Rewa	Central	Mumps	1
25-Mar-17	2017	March	12	Nausori	Rewa	Central	Mumps	1
25-Mar-17	2017	March	12	Nausori	Rewa	Central	Mumps	1
25-Mar-17	2017	March	12	Nausori	Rewa	Central	Mumps	2
25-Mar-17	2017	March	12	Lodoni	Tailevu	Central	Mumps	6
25-Mar-17	2017	March	12	Vunidawa	Naitasiri	Central	Mumps	1
25-Mar-17	2017	March	12	Vunidawa	Naitasiri	Central	Mumps	1
25-Mar-17	2017	March	12	Naqali	Naitasiri	Central	Mumps	3
25-Mar-17	2017	March	12	Naqali	Naitasiri	Central	Mumps	4
25-Mar-17	2017	March	12	Nakorosule	Naitasiri	Central	Mumps	3
25-Mar-17	2017	March	12	Punjas Medical	Lautoka	Western	Mumps	9
25-Mar-17	2017	March	12	Punjas Medical	Lautoka	Western	Mumps	10
25-Mar-17	2017	March	12	Nadi Hosp	Nadi	Western	Mumps	2
25-Mar-17	2017	March	12	Nadi Hosp	Nadi	Western	Mumps	4
25-Mar-17	2017	March	12	Nadi Hosp	Nadi	Western	Mumps	6
25-Mar-17	2017	March	12	Nadi Hosp	Nadi	Western	Mumps	9
25-Mar-17	2017	March	12	Namaka	Nadi	Western	Mumps	1
25-Mar-17	2017	March	12	Bukuya	Nadi	Western	Mumps	1
25-Mar-17	2017	March	12	Bukuya	Nadi	Western	Mumps	1
25-Mar-17	2017	March	12	Balevuto	Ba	Western	Mumps	1
25-Mar-17	2017	March	12	Balevuto	Ba	Western	Mumps	2
25-Mar-17	2017	March	12	Ba Mission	Ba	Western	Mumps	1
25-Mar-17	2017	March	12	Ba Mission	Ba	Western	Mumps	3
25-Mar-17	2017	March	12	Ba Mission	Ba	Western	Mumps	3
25-Mar-17	2017	March	12	Ba Mission	Ba	Western	Mumps	3
25-Mar-17	2017	March	12	Nailaga	Ba	Western	Mumps	7
25-Mar-17	2017	March	12	Nailaga	Ba	Western	Mumps	8
25-Mar-17	2017	March	12	Nailaga	Ba	Western	Mumps	8
25-Mar-17	2017	March	12	Nailaga	Ba	Western	Mumps	10
25-Mar-17	2017	March	12	Tavua	Tavua	Western	Mumps	12
25-Mar-17	2017	March	12	Sigatoka	Nadroga	Western	Mumps	7
25-Mar-17	2017	March	12	Sigatoka	Nadroga	Western	Mumps	7
25-Mar-17	2017	March	12	Sigatoka	Nadroga	Western	Mumps	10
25-Mar-17	2017	March	12	Lomawai	Nadroga	Western	Mumps	1
25-Mar-17	2017	March	12	Lomawai	Nadroga	Western	Mumps	1
25-Mar-17	2017	March	12	Lomawai	Nadroga	Western	Mumps	2
25-Mar-17	2017	March	12	Lomawai	Nadroga	Western	Mumps	3
25-Mar-17	2017	March	12	Keiyasi	Nadroga	Western	Mumps	1
25-Mar-17	2017	March	12	Keiyasi	Nadroga	Western	Mumps	2
25-Mar-17	2017	March	12	Korolevu	Nadroga	Western	Mumps	1
25-Mar-17	2017	March	12	Cuvu	Nadroga	Western	Mumps	1
25-Mar-17	2017	March	12	Cuvu	Nadroga	Western	Mumps	1
25-Mar-17	2017	March	12	Cuvu	Nadroga	Western	Mumps	1
25-Mar-17	2017	March	12	Vatukarasa	Nadroga	Western	Mumps	1
25-Mar-17	2017	March	12	Vatukarasa	Nadroga	Western	Mumps	1
25-Mar-17	2017	March	12	Wainikoro	Macuata	Northern	Mumps	1
25-Mar-17	2017	March	12	Dreketi	Macuata	Northern	Mumps	1
25-Mar-17	2017	March	12	Dreketi	Macuata	Northern	Mumps	4
25-Mar-17	2017	March	12	Seaqaqa	Macuata	Northern	Mumps	1
25-Mar-17	2017	March	12	Seaqaqa	Macuata	Northern	Mumps	1
25-Mar-17	2017	March	12	Seaqaqa	Macuata	Northern	Mumps	1
25-Mar-17	2017	March	12	Seaqaqa	Macuata	Northern	Mumps	1
25-Mar-17	2017	March	12	Seaqaqa	Macuata	Northern	Mumps	1
25-Mar-17	2017	March	12	Seaqaqa	Macuata	Northern	Mumps	1
25-Mar-17	2017	March	12	Nabouwalu	Bua	Northern	Mumps	1
25-Mar-17	2017	March	12	Nabouwalu	Bua	Northern	Mumps	1
25-Mar-17	2017	March	12	Lekutu	Bua	Northern	Mumps	1
25-Mar-17	2017	March	12	Lekutu	Bua	Northern	Mumps	1
25-Mar-17	2017	March	12	Lekutu	Bua	Northern	Mumps	1
25-Mar-17	2017	March	12	Lekutu	Bua	Northern	Mumps	1
25-Mar-17	2017	March	12	Wainunu	Bua	Northern	Mumps	1
25-Mar-17	2017	March	12	Wainunu	Bua	Northern	Mumps	1
25-Mar-17	2017	March	12	Wainunu	Bua	Northern	Mumps	1
25-Mar-17	2017	March	12	Wainunu	Bua	Northern	Mumps	1
25-Mar-17	2017	March	12	Wainunu	Bua	Northern	Mumps	1
25-Mar-17	2017	March	12	Levuka	Lomaiviti	Eastern	Mumps	1
25-Mar-17	2017	March	12	Levuka	Lomaiviti	Eastern	Mumps	1
25-Mar-17	2017	March	12	Levuka	Lomaiviti	Eastern	Mumps	2
25-Mar-17	2017	March	12	Levuka	Lomaiviti	Eastern	Mumps	4
25-Mar-17	2017	March	12	Lakeba	Lakeba	Eastern	Mumps	4
25-Mar-17	2017	March	12	Vunisea	Kadavu	Eastern	Mumps	8
25-Mar-17	2017	March	12	Kavala	Kadavu	Eastern	Mumps	1
25-Mar-17	2017	March	12	Kavala	Kadavu	Eastern	Mumps	1
25-Mar-17	2017	March	12	Kavala	Kadavu	Eastern	Mumps	1
25-Mar-17	2017	March	12	Daviqele	Kadavu	Eastern	Mumps	1
25-Mar-17	2017	March	12	Daviqele	Kadavu	Eastern	Mumps	1
25-Mar-17	2017	March	12	Daviqele	Kadavu	Eastern	Mumps	1
01-Apr-17	2017	April	13	Al Shifa Medical Centre - Ba	Ba	Western	Mumps	1
01-Apr-17	2017	April	13	Family Health Clinic - Lautoka	Lautoka	Western	Mumps	1
01-Apr-17	2017	April	13	Family Health Clinic - Lautoka	Lautoka	Western	Mumps	1
01-Apr-17	2017	April	13	Family Health Clinic - Lautoka	Lautoka	Western	Mumps	1
01-Apr-17	2017	April	13	Family Health Clinic - Lautoka	Lautoka	Western	Mumps	1
01-Apr-17	2017	April	13	Family Health Clinic - Lautoka	Lautoka	Western	Mumps	1
01-Apr-17	2017	April	13	Family Health Clinic - Lautoka	Lautoka	Western	Mumps	1
01-Apr-17	2017	April	13	Family Health Clinic - Lautoka	Lautoka	Western	Mumps	1
01-Apr-17	2017	April	13	Wellcare Medical Centre - Ba	Ba	Western	Mumps	1
01-Apr-17	2017	April	13	Wellcare Medical Centre - Ba	Ba	Western	Mumps	2
01-Apr-17	2017	April	13	Makoi	Suva	Central	Mumps	1
01-Apr-17	2017	April	13	Makoi	Suva	Central	Mumps	1
01-Apr-17	2017	April	13	Makoi	Suva	Central	Mumps	1
01-Apr-17	2017	April	13	Makoi	Suva	Central	Mumps	1
01-Apr-17	2017	April	13	Makoi	Suva	Central	Mumps	1
01-Apr-17	2017	April	13	Makoi	Suva	Central	Mumps	1
01-Apr-17	2017	April	13	Makoi	Suva	Central	Mumps	1
01-Apr-17	2017	April	13	Makoi	Suva	Central	Mumps	1
01-Apr-17	2017	April	13	Makoi	Suva	Central	Mumps	1
01-Apr-17	2017	April	13	Makoi	Suva	Central	Mumps	1
01-Apr-17	2017	April	13	Makoi	Suva	Central	Mumps	1
01-Apr-17	2017	April	13	Makoi	Suva	Central	Mumps	1
01-Apr-17	2017	April	13	Makoi	Suva	Central	Mumps	1
01-Apr-17	2017	April	13	Makoi	Suva	Central	Mumps	1
01-Apr-17	2017	April	13	Raiwaqa - Suva	Suva	Central	Mumps	1
01-Apr-17	2017	April	13	Raiwaqa - Suva	Suva	Central	Mumps	1
01-Apr-17	2017	April	13	Nuffield HC	Suva	Central	Mumps	1
01-Apr-17	2017	April	13	Nuffield HC	Suva	Central	Mumps	2
01-Apr-17	2017	April	13	Nausori	Rewa	Central	Mumps	1
01-Apr-17	2017	April	13	Nausori	Rewa	Central	Mumps	1
01-Apr-17	2017	April	13	Nausori	Rewa	Central	Mumps	3
01-Apr-17	2017	April	13	Lodoni	Tailevu	Central	Mumps	6
01-Apr-17	2017	April	13	Lodoni	Tailevu	Central	Mumps	6
[truncated: 2,424 more rows]

## Sheet: Summary
Mumps Data by Months and Sub Divisions 2016 - 2018
					Sub Divisions	2016	2017	2018
Jan.16	1				Suva	1580	773	58	2411
Feb.16	0				Serua	44	16	0	60
Mar.16	0				Rewa	290	206	13	509
Apr.16	1				Tailevu	2	43	1	46
May.16	0				Naitasiri	29	111	0	140
Jun.16	3				Lautoka	125	638	12	775
Jul.16	33				Nadi	58	161	0	219
Aug.16	63				Ba	2	1104	28	1134
Sep.16	167				Nadroga	102	815	54	971
Oct.16	652				Tavua	0	142	2	144
Nov.16	831				Ra	4	81	0	85
Dec.16	574				Macuata	2	684	14	700
Jan.17	355					Cakaudrove	11	78	3	92
Feb.17	346					Bua	5	194	5	204
Mar.17	818					Taveuni	0	37	0	37
Apr.17	1462					Lomaiviti	56	82	0	138
May.17	632					Lakeba	0	32	0	32
Jun.17	483					Kadavu	15	89	1	105
Jul.17	482					Total	2238	4861	694	7793
Aug.17	290
Sep.17	210
Oct.17	116
Nov.17	58
Dec.17	34
Jan.18	24
Feb.18	26		9.31
Mar.18	15
Apr.18	21
May.18	18
Jun.18	20
Jul.18	8
Aug.18	10
Sep.18	13
Oct.18	13
Nov.18	12
Dec.18	11
