# Supplementary material for: An Economic Analysis of Mumps Vaccination in Fiji: Static Model Simulation of Routine Measles–Mumps–Rubella (MMR) Vaccination Instead of Current Measles–Rubella (MR) Vaccination
Source: Int J Environ Res Public Health. 2022 Feb 7;19(3):1861. doi: 10.3390/ijerph19031861 (PMC8835634; doi:10.3390/ijerph19031861)
Supplement: Supplementary file 1 [file ijerph-19-01861-s001.zip › File S3. Distribution_parameters (csv file for the sensitivity analysis).csv]

No	Name	Dis	mean	lower	upper	alpha	beta
1	vaccine effectiveness	beta	0.95	0.91	0.99	95	5
2	vaccine coverage	beta	0.94	0.8	0.99	31.02	1.98
3	burden of disease	gamma	3715.0	1857.5	5573.0	15.677379694562605	236.96562004481373
4	vaccine cost	gamma	1.57	1.0	2.0	38.653575839999995	0.0406171994668424
5	vaccined incidence rate of parotid swelling	beta	0.016	0.008	0.032	8.8	541.2
6	vaccined incidence rate of Aseptic mengitis	beta	0.000457	0.0002285	0.000914	9.074	19986.38
