# Supplementary material for: An Economic Analysis of Mumps Vaccination in Fiji: Static Model Simulation of Routine Measles–Mumps–Rubella (MMR) Vaccination Instead of Current Measles–Rubella (MR) Vaccination
Source: Int J Environ Res Public Health. 2022 Feb 7;19(3):1861. doi: 10.3390/ijerph19031861 (PMC8835634; doi:10.3390/ijerph19031861)
Supplement: Supplementary file 1 [file ijerph-19-01861-s001.zip › Table S1. Parameter values and justification for the sensitivity analysis.xlsx]

## Sheet: mumps parameter
	Table S1. Parameter values and justification for the sensitivity analysis
	Parameter	parameter value						Hyperparameter of distribution
		low	base case	high	Distribution	Mean	Standard Deviation	a	b	Justfication	reference
	Vaccine effectiveness	0.91	0.95	0.99	Beta	0.95	0.0217	95	5	Because its value should be between 0 and 1, it is natural to choose beta distribution. base case: reference, mean value: 95% low and high values represent +/-4% of base case estimate. We also set parameters which make the distribution contain 95% of its samples are between low and high values.	WHO. Mumps virus vaccine WHO poistion paper. WHO; 2007.
	Vaccine coverage	0.8	0.94	0.99	Beta	0.9401	0.0405	31.02	1.98	Because its value should be between 0 and 1, it is natural to choose beta distribution. base case: reference, mean value: 94%, low value represent lowesst case during 2011-2019 and high vlaue is used 99%. We also set parameters which make the distribution contain 95% of its samples are between low and high values.	Devi R VL, Jenkins K, Comrie –Thomson L, Stewart T, Chan G. Fiji National Immunisation Coverage Survey - 2013. Fiji journal of public health. 2014;3(2):8-13.
	Burden of disease	1857.5	3715	5573	Log Normal	3826.67	945.48	8.2201	0.2432	Because its value should be bigger than zero, it can be approximated using gamma distribution. base case: reference, low and high values represent +/- 50% of base case estimate. We also set parameters which make the distribution contain 95% of its samples are between low and high values.	Fiji CDC data (2016-2018)
	Vaccine cost	1 Fj$	1.57 Fj$	2 Fj$	Gamma	1.5692	0.2521	38.654	0.0406	Because its value should be bigger than zero, it can be approximated using gamma distribution. base case: reference, low and high values represent +/- 50% of base case estimate. We also set parameters which make the distribution contain 95% of its samples are between low and high values.	9. UNICEF. Vaccine price data: UNICEF; 2018 [Available from: https://www.unicef.org/supply/index_57476.html
	Adverse effect (parotid swelling)	0.008	0.016	0.032	Beta	0.016	0.0054	8.8	541.2	Because its value should be between 0 and 1, it is natural to choose beta distribution. base case: reference, low and high values represent +/- 50% of base case estimate. We also set parameters which make the distribution contain 95% of its samples are between low and high values.	WHO. INFORMATION SHEET OBSERVED RATE OF VACCINE REACTIONS MEASLES MUMPS AND RUBELLA VACCINES: WHO; 2014 [updated 2019. Available from: https://www.who.int/vaccine_safety/initiative/tools/vaccinfosheets/en/.
	Adverse effect (Aseptic meningtis)	0.000229	0.000457	0.000914	Beta	0.0005	0.0002	9.074	19986.4	Because its value should be between 0 and 1, it is natural to choose beta distribution. base case: reference, low and high values represent +/- 50% of base case estimate. We also set parameters which make the distribution contain 95% of its samples are between low and high values.	WHO. INFORMATION SHEET OBSERVED RATE OF VACCINE REACTIONS MEASLES MUMPS AND RUBELLA VACCINES: WHO; 2014 [updated 2019. Available from: https://www.who.int/vaccine_safety/initiative/tools/vaccinfosheets/en/.
