# Supplementary material for: An Economic Analysis of Mumps Vaccination in Fiji: Static Model Simulation of Routine Measles–Mumps–Rubella (MMR) Vaccination Instead of Current Measles–Rubella (MR) Vaccination
Source: Int J Environ Res Public Health. 2022 Feb 7;19(3):1861. doi: 10.3390/ijerph19031861 (PMC8835634; doi:10.3390/ijerph19031861)
Supplement: Supplementary file 1 [file ijerph-19-01861-s001.zip › Text S1. syntax for the sensitivity analysis.ipynb]

# %% [code]
import pandas as pd
import numpy as np
import matplotlib.pyplot as plt
import seaborn as sns

sns.set(font_scale=1.5)
sns.set_palette("flare")
plt.style.use("fivethirtyeight")

# %% [code]
r = (100/103)
s = (1-r**51.1)/(1-r)
s = s

# %% [code]
parameters = {
    "parotid_swelling" : {
        "OPD_visit": 2,  # times
        "admission": 0,  # times
        "lab_test": 0,  # times
        "X-ray": 0,  # times
        "hearing_aid": 0,
        "productive_loss": 5,  # days
        "incidence_rate" : 0.7, 
        "QALY": 0.005,
        
    },

    "aseptic_meningitis" : {
        "OPD_visit": 1,  # times
        "admission": 10,  # times
        "lab_test": 1,  # times
        "X-ray": 1,  # times
        "hearing_aid": 0,
        "productive_loss": 10,  # days
        "incidence_rate" : 0.0223,
        "QALY": 0.023,
    },
    "encephalitis" : {
        "OPD_visit": 1,  # times
        "admission": 21,  # times
        "lab_test": 3,  # times
        "X-ray": 1,  # times
        "hearing_aid": 0,
        "productive_loss": 22.7,  # days
        "incidence_rate" : 0.0005, 
        "QALY": 0.023,
    },

    "orchitis" : {
        "OPD_visit": 2,  # times
        "admission": 0,  # times
        "lab_test": 1,  # times
        "X-ray": 1,  # times
        "hearing_aid": 0,
        "productive_loss": 4.9,  # days
        "incidence_rate" : 0.0079,
        "QALY":  0.01,
    },

    "oophoritis" : {
        "OPD_visit": 2,  # times
        "admission": 0,
        "lab_test": 1,  # times
        "X-ray": 1,  # times
        "hearing_aid": 0,
        "productive_loss": 5.3,  # days
        "incidence_rate" : 0.0010, 
        "QALY": 0.01,
    },

    "hearing_loss" : {
        "OPD_visit": 2 * s,  # discounted for 51.1 year with 3% s = 26.75220606
        "admission": 0,
        "lab_test": 2 * s,  # discounted for 51.1 year with 3% s = 26.75220606
        "X-ray": 0,
        "hearing_aid": 0,
        "productive_loss": 4 * s,  # discounted for 51.1 year with 3% s = 26.75220606
        "hearing_aid": s,
        "incidence_rate" : 0.0010,
        "QALY": 5.37,
    },

    "other_hospitalization" : {
        "OPD_visit": 1,  # times
        "admission": 5,  # times
        "lab_test": 1,  # times
        "X-ray": 1,  # times
        "hearing_aid": 0,
        "productive_loss": 5,  # days
        "incidence_rate" : 0.0152,
        "QALY": 0.01,
    }
}

# %% [code]
unit_prices = {
    # FJ$/time
    "OPD_visit": 46.56863914,         
    "admission": 120.99696664,
    "lab_test": 22.77206454,
    "X-ray": 18.63909782,
    "hearing_aid": 232.84,
    "productive_loss": 21.44    # FJ$/day
}

# %% [code]
# get constants

names = ['parotid_swelling', 'aseptic_meningitis', 'encephalitis', 'orchitis', 'oophoritis', 'hearing_loss', 'other_hospitalization']
unit_keys = unit_prices.keys()

medical_cost_per_case = np.array([
    sum(parameters[name][key] * unit_prices[key] for key in unit_keys if key != "productive_loss") 
    for name in names
])

societal_cost_per_case = np.array([
    sum(parameters[name][key] * unit_prices[key] for key in unit_keys if key == "productive_loss")
    for name in names
])
medical_cost_per_case, societal_cost_per_case

# %% [code]
def get_benefit(coverage, effectiveness, people_num, incidence_rates, productivity_loss_rate=1):
    case_reduced = incidence_rates * people_num * coverage * effectiveness
    saved_medical_cost = case_reduced * medical_cost_per_case
    saved_societal_cost = case_reduced * societal_cost_per_case * productivity_loss_rate
    return {"medical benefit": saved_medical_cost.sum(), "societal benefit": saved_societal_cost.sum(), "total benefit": sum(saved_medical_cost + saved_societal_cost)}

# %% [code]
def get_cost(population, coverage, adverse_incidence_rates, vaccine_unit_cost, productivity_loss_rate=1):
    cases = population*coverage
    adverse_effect_medical_cost = cases * adverse_incidence_rates * medical_cost_per_case
    adverse_effect_societal_cost = cases * adverse_incidence_rates * societal_cost_per_case * productivity_loss_rate
    vaccine_cost = cases * vaccine_unit_cost
    return {
        "medical cost": adverse_effect_medical_cost.sum(), 
        "societal cost": adverse_effect_societal_cost.sum(), 
        "vaccine cost": vaccine_cost,
        "total cost": sum([adverse_effect_medical_cost.sum(), adverse_effect_societal_cost.sum(), vaccine_cost])
    }

# %% [code]
def get_BCR(coverage, effectiveness, n_cases, vaccine_unit_cost, adverse_parotid_swelling_incidence, adverse_aseptic_meningitis_incidence, productivity_loss_rate=1):
    # constants
    incidence_rates = np.array([parameters[name]["incidence_rate"] for name in names]) * np.array([(1 if name == "parotid_swelling" else 0.7) for name in names])
    population = 36038
    
    # random variables
    adverse_incidence_rates = np.array([adverse_parotid_swelling_incidence, adverse_aseptic_meningitis_incidence, 0, 0, 0, 0, 0])
    
    benefits = get_benefit(coverage, effectiveness, n_cases, incidence_rates, productivity_loss_rate)
    costs = get_cost(population, coverage, adverse_incidence_rates, vaccine_unit_cost, productivity_loss_rate)
    res = {}
    res.update(benefits)
    res.update(costs)
    res["BCR of Societal Perspective"] = benefits["total benefit"] / costs["total cost"]
    res["BCR of Tax Payer's Perspective"] = benefits["medical benefit"] / (costs["medical cost"] + costs["vaccine cost"])
    return res

# %% [code]
# setup parameters
distributions = [
    {
        'No': 1,
        'Name': "vaccine effectiveness",
        'Dis': "beta",
        'mean': 0.95,
        'lower': 0.91,
        'upper': 0.99,
        'alpha': 95,
        'beta': 5
    },
    {
        'No': 2,
        'Name': "vaccine coverage",
        'Dis': "beta",
        'mean': 0.94,
        'lower': 0.80,
        'upper': 0.99,
        'alpha': 31.02,
        'beta': 1.98
    },
    {
        'No': 3,
        'Name': "burden of disease",
        'Dis': "lognormal",
        'mean': 3715,
        'lower': 1857.5,
        'upper': 5573,
        'alpha': np.log(3715),
        'beta': 0.24321
    },
    {
        'No': 4,
        'Name': "vaccine cost",
        'Dis': "lognormal",
        'mean': 1.67,
        'lower': 1.0,
        'upper': 2.0,
        'alpha': np.log(1.67),
        'beta': 0.11
    },
    {
        'No': 5,
        'Name': "vaccined incidence rate of parotid swelling",
        'Dis': "beta",
        'mean': 0.016,
        'lower': 0.008,
        'upper': 0.032,
        'alpha': 8.8,
        'beta': 541.2
    },
    {
        'No': 6,
        'Name': "vaccined incidence rate of Aseptic mengitis",
        'Dis': "beta",
        'mean': 0.000457,
        'lower': 0.0002285,
        'upper': 0.000914,
        'alpha': 9.074,
        'beta': 19986.38
    },
    {
        'No': 7,
        'Name': "productivity loss rate",
        'Dis': "beta",
        'mean': 0.5,
        'lower': 0.25,
        'upper': 0.75,
        'alpha': 7,
        'beta': 7
    }
]
distributions = pd.DataFrame(distributions)

# %% [code]
# check 95%
np.random.seed(8921)
dist_func = {"gamma": np.random.gamma, "beta": np.random.beta, "lognormal": np.random.lognormal}

samples = {}
for row in distributions.iterrows():
    s = row[1]
    data = dist_func[s["Dis"]](s["alpha"], s["beta"], 100000)
    samples[s["Name"]] = data
    print(f"ratio of samples of {s['Name']} within upper and lower boundary: ", len(data[(data > s["lower"]) * (data < s["upper"])]) / 100000,)
    

# %% [code]
sample_data = pd.DataFrame(samples)
sample_data.describe([ .01, .025, .5, .96, .975]).apply(lambda s: s.apply('{0:,.4f}'.format))

# %% [code]
fig, ax = plt.subplots(7, 1, figsize=(8, 30))
for row in distributions.iterrows():
    i, s = row
    data = samples[s["Name"]]
    ax[i].hist(data, bins=50)
    ax[i].set_title("probablitic distribution of " + s["Name"])
    ax[i].axvline(s["lower"], color='red', label="lower", linestyle="dotted")
    ax[i].axvline(s["upper"], color='red', label="upper", linestyle="dotted")
    ax[i].axvline(s["mean"], color="blue", label="upper", linestyle="dashed")
    
plt.subplots_adjust(wspace=0.2, hspace=0.6)

# %% [code]
output = []
for row in sample_data.iterrows():
    i, s = row
    bcr = get_BCR(
        s["vaccine coverage"],
        s["vaccine effectiveness"],
        s["burden of disease"],
        s["vaccine cost"],
        s["vaccined incidence rate of parotid swelling"],
        s["vaccined incidence rate of Aseptic mengitis"],
        s["productivity loss rate"]
    )
    output.append(bcr)

# %% [code]
output_data = pd.DataFrame(output)
output_data[["BCR of Societal Perspective", "BCR of Tax Payer's Perspective"]].describe([0.01, 0.1, 0.25, 0.5, 0.75, 0.9,  0.99])

# %% [code]
import statsmodels.distributions.empirical_distribution as edf

keys = output_data.columns
fig, ax = plt.subplots(len(keys), 1, figsize=(9, 5*len(keys)))

# graph generate
for i, key in enumerate(keys):
    ax[i].hist(output_data[key], bins=50)
    ax[i].axvline(output_data[key].mean(), color='blue', linestyle="dashed", label=f"mean: {output_data[key].mean():,.2f}")
    ax[i].set_title(f"Distribution of {key} w/ 100,000 iterations")
    ax[i].set_ylabel("count", fontsize=10)
    # add alternative plot
    ax2 = ax[i].twinx()
    x_min, x_max = ax[i].get_xlim()
    X = np.linspace(x_min, x_max, num=100)
    ax2.plot(X, edf.ECDF(output_data[key])(X)*100, color=sns.color_palette("flare")[5], linewidth=2, label="CDF")
    ax2.set_ylim(0, 105)
    ax2.grid(False)
    ax2.set_ylabel("%", fontsize=10)
    # BCR == 1 added 
    if i == 0:
        ax[0].axvline(1, color="red", linestyle="dotted", label="BCR=1(0.02%)")
        ax[i].set_xlabel("BCR", fontsize=10)
    elif i == 1:
        ax[1].axvline(1, color="red", linestyle="dotted", label="BCR=1(0.06%)")
        ax[i].set_xlabel("BCR", fontsize=10)
    else:
        ax[i].set_xlabel("Thousand FJ$", fontsize=10)
    # legend concatenated
    lines, labels = ax[i].get_legend_handles_labels()
    lines2, labels2 = ax2.get_legend_handles_labels()
    ax[i].legend(lines + lines2, labels + labels2, loc=7)
    
# set
plt.subplots_adjust(wspace=0.3, hspace=0.5)
plt.show()

# %% [code]
import statsmodels.distributions.empirical_distribution as edf

keys = ["BCR of Societal Perspective", "BCR of Tax Payer's Perspective"]
fig, ax = plt.subplots(1, len(keys), figsize=(10*len(keys), 6))

BCR_color = sns.color_palette()[1]
mean_color = sns.color_palette()[2]
CDF_color = sns.color_palette()[5]


# graph generate
for i, key in enumerate(keys):
    ax[i].hist(output_data[key], bins=50)
    ax[i].axvline(output_data[key].mean(), color=mean_color, linestyle="dashed", label=f"mean: {output_data[key].mean():,.2f}")
    ax[i].set_title(f"Distribution of BCRs from the {key[7:]}\n(P(BCR<1) = {np.mean(output_data[key]<1)*100:.2f}%)")
    ax[i].set_ylabel("count", fontsize=10)
    # add alternative plot
    ax2 = ax[i].twinx()
    x_min, x_max = ax[i].get_xlim()
    X = np.linspace(x_min, x_max, num=100)
    ax2.plot(X, edf.ECDF(output_data[key])(X)*100, color=CDF_color, linewidth=2, label="CDF")
    ax2.set_ylim(0, 105)
    ax2.grid(False)
    ax2.set_ylabel("%", fontsize=10)
    # BCR == 1 added 
    ax[i].axvline(1, color=BCR_color, linestyle="dotted", label=f"BCR=1")
    ax[i].set_xlabel("BCR", fontsize=10)
    # legend concatenated
    lines, labels = ax[i].get_legend_handles_labels()
    lines2, labels2 = ax2.get_legend_handles_labels()
    ax[i].legend(lines + lines2, labels + labels2, loc=7)
    
# set
plt.subplots_adjust(wspace=0.3, hspace=0.5)
fig.suptitle("BCR simulation with 100,000 iterations", fontsize=30)
plt.tight_layout()
plt.savefig("fig.png", dpi=300)
plt.show()
